# Supplementary material for: PopHumanScan: the online catalog of human genome adaptation
Source: Nucleic Acids Res. 2018 Oct 18;47(Database issue):D1080–9. doi: 10.1093/nar/gky959 (PMC6323894; doi:10.1093/nar/gky959)
Supplement: Supplementary Data [file gky959_supplemental_files.zip]

Archive with 2 entries (2 files):
- PopHumanScan NAR2018 SupplementaryData Revised.pdf
- Table_S2.xlsx
