# Supplementary material for: PopHumanScan: the online catalog of human genome adaptation
Source: Nucleic Acids Res. 2018 Oct 18;47(Database issue):D1080–9. doi: 10.1093/nar/gky959 (PMC6323894; doi:10.1093/nar/gky959)
Supplement: Supplementary Data [file gky959_supplemental_files.zip › Table_S2.xlsx]

## Sheet: Candidate regions extracted
PubmedID	Chromosome	ChromStart	ChromEnd	Locus	Gene	Population	Statistic	Target frequency	Type of selection
24045876	chr16	89985844	89985844	rs1805005	MC1R	South European	-	-	-
24002163	chr4	38798648	38798648	rs5743618	TLR1	CEU	-	-	-
24002163	chr4	38799710	38799710	rs4833095	TLR1	CEU	-	-	-
24002163	chr4	38800101	38800101	rs5743612	TLR1	Pacific Islander	-	-	-
23993196	chr2	136608746	136608746	rs145946881	MCM6	Ethiopian	-	-	-
23993196	chr2	136597195	136634047	ss820486563	MCM6	Ethiopian	-	-	-
23993196	chr2	136608651	136608651	rs41380347	MCM6	Ethiopian	-	-	-
23993196	chr2	136608646	136608646	rs4988235	MCM6	Ethiopian	-	-	-
23993196	chr2	136608643	136608643	rs41525747	MCM6	Ethiopian	-	-	-
23848512	chr2	109510926	109605828	-	EDAR	CHB	-	-	-
23848512	chr3	69812961	70017488	-	MITF	CHB+CHS+JPT	-	-	-
23848512	chr20	3451664	3596550	-	ATRN	CHB+CHS	-	-	-
23848512	chr15	28000022	28344458	-	OCA2	CHB+CHS+JPT	-	-	-
23848512	chr15	31293263	31393929	-	TRPM1	CHS	-	-	-
23848512	chr11	2185158	2193035	-	TH	CHB+CHS+JPT	-	-	-
23848512	chr7	23145916	23215038	-	KLHL7	CHB+CHS	-	-	-
23848512	chr4	41937136	41962824	-	TMEM33	CHB+CHS+JPT	-	-	-
23848512	chr12	56347888	56359846	-	PMEL	CHS	-	-	-
23848512	chr9	16409500	16870786	-	BNC2	CHB+CHS+JPT	-	-	-
23848512	chr7	55086724	55275031	-	EGFR	CHB+CHS+JPT	-	-	-
23848512	chr1	235824344	236030220	-	LYST	CHS	-	-	-
23848512	chr13	95091840	95131936	-	DCT	CHB	-	-	-
23848512	chr6	154407641	154440594	-	OPRM1	JPT+CHB	-	-	-
23848512	chr9	12693385	12710266	-	TYRP1	CHS	-	-	-
23848512	chr16	89984286	89987385	-	MC1R	CHB+CHS+JPT	-	-	-
23848512	chr2	238395877	238463961	-	MLPH	CHB+CHS+JPT	-	-	-
23848512	chr2	9629410	9695917	-	ADAM17	JPT	-	-	-
23848512	chr11	1773981	1785222	-	CTSD	JPT	-	-	-
23848512	chr2	10923516	10952960	-	PDIA6	JPT	-	-	-
23837623	chr11	71187679	71187679	rs3794060	DHCR7	CEU+northeast ASN	-	-	-
23837623	chr11	71165625	71165625	rs7944926	DHCR7	CEU+northeast ASN	-	-	-
23837623	chr11	71167449	71167449	rs12785878	DHCR7	CEU+northeast ASN	-	-	-
23825302	chr10	86953522	87121981	chr10:86953522-87121981	-	Bangladeshi	-	-	-
23825302	chr11	61025524	61229728	chr11:61025524-61229728	VWCE, DDB1, DAK, CYBASC3, TMEM138, TMEM216, FLJ12529, C11orf79	Bangladeshi	-	-	-
23825302	chr12	44205596	44328489	chr12:44205596-44328489	TMEM117	Bangladeshi	-	-	-
23825302	chr5	99532020	99670958	chr5:99532020-99670958	-	Bangladeshi	-	-	-
23825302	chr2	64144247	64290027	chr2:64144247-64290027	VPS54	Bangladeshi	-	-	-
23825302	chr1	180333164	180444480	chr1:180333164-180444480	ACBD6	Bangladeshi	-	-	-
23825302	chr6	126605243	127020895	chr6:126605243-127020895	C6orf173	Bangladeshi	-	-	-
23825302	chr12	79876158	80036655	chr12:79876158-80036655	PAWR	Bangladeshi	-	-	-
23825302	chr5	111164953	111264953	chr5:111164953-111264953	-	Bangladeshi	-	-	-
23825302	chr15	63865379	64045423	chr15:63865379-64045423	USP3, FBXL22, HERC1	Bangladeshi	-	-	-
23825302	chr5	30526056	30679646	chr5:30526056-30679646	-	Bangladeshi	-	-	-
23825302	chr5	11725395	11851562	chr5:11725395-11851562	CTNND2	Bangladeshi	-	-	-
23825302	chr6	15151779	15259197	chr6:15151779-15259197	JARID2	Bangladeshi	-	-	-
23825302	chr8	100775521	100932147	chr8:100775521-100932147	VPS13B, COX6C	Bangladeshi	-	-	-
23825302	chr10	520172	784229	chr10:520172-784229	DIP2C	Bangladeshi	-	-	-
23825302	chr2	123560641	123660641	chr2:123560641-123660641	-	Bangladeshi	-	-	-
23825302	chr3	50184126	50300837	chr3:50184126-50300837	SEMA3F, GNAT1, SLC38A3, GNAI2	Bangladeshi	-	-	-
23825302	chr15	45308846	45408846	chr15:45308846-45408846	SORD, DUOX2, DUOXA2	Bangladeshi	-	-	-
23825302	chr13	20357353	20492879	chr13:20357353-20492879	ZMYM5	Bangladeshi	-	-	-
23825302	chr18	9067562	9228306	chr18:9067562-9228306	NDUFV2, ANKRD12	Bangladeshi	-	-	-
23825302	chr5	21054042	21165299	chr5:21054042-21165299	-	Bangladeshi	-	-	-
23825302	chr1	93053152	93189374	chr1:93053152-93189374	EVI5	Bangladeshi	-	-	-
23825302	chr2	81818132	81971062	chr2:81818132-81971062	-	Bangladeshi	-	-	-
23825302	chr4	39206324	39393940	chr4:39206324-39393940	WDR19, RFC1	Bangladeshi	-	-	-
23825302	chr4	151262007	151366434	chr4:151262007-151366434	LRBA	Bangladeshi	-	-	-
23825302	chr2	192226192	192329327	chr2:192226192-192329327	MYO1B	Bangladeshi	-	-	-
23825302	chr3	75951946	76109499	chr3:75951946-76109499	-	Bangladeshi	-	-	-
23825302	chr12	18813652	18913652	chr12:18813652-18913652	PLCZ1, CAPZA3	Bangladeshi	-	-	-
23825302	chr1	116595757	116711583	chr1:116595757-116711583	SLC22A15, C1orf161	Bangladeshi	-	-	-
23825302	chr11	76977574	77077574	chr11:76977574-77077574	GDPD4, PAK1	Bangladeshi	-	-	-
23825302	chr3	49146132	49386232	chr3:49146132-49386232	USP19, LAMB2, CCDC71, KLHDC8B, LOC646498, CCDC36, C3orf62, USP4	Bangladeshi	-	-	-
23825302	chr6	7089816	7221407	chr6:7089816-7221407	RREB1	Bangladeshi	-	-	-
23825302	chr4	113127604	113227604	chr4:113127604-113227604	C4orf16, TIFA, ALPK1	Bangladeshi	-	-	-
23825302	chr17	4778812	4976126	chr17:4778812-4976126	MINK1, CHRNE, GP1BA, SLC25A11, RNF167, PFN1, ENO3, SPAG7, CAMTA2, INCA1, KIF1C, GPR172B	Bangladeshi	-	-	-
23825302	chr12	57274496	57381741	chr12:57274496-57381741	SDR-O, RDH16	Bangladeshi	-	-	-
23825302	chr9	32640443	32808898	chr9:32640443-32808898	TMEM215	Bangladeshi	-	-	-
23825302	chr4	70529281	70666322	chr4:70529281-70666322	SULT1B1	Bangladeshi	-	-	-
23825302	chr8	71859078	72004596	chr8:71859078-72004596	-	Bangladeshi	-	-	-
23825302	chr11	22591217	22691217	chr11:22591217-22691217	FANCF, GAS2	Bangladeshi	-	-	-
23825302	chr5	134043932	134143932	chr5:134043932-134143932	SEC24A, CAMLG, DDX46	Bangladeshi	-	-	-
23825302	chr2	22041239	22148922	chr2:22041239-22148922	-	Bangladeshi	-	-	-
23825302	chr5	24663205	24800614	chr5:24663205-24800614	-	Bangladeshi	-	-	-
23825302	chr3	188601792	188744749	chr3:188601792-188744749	-	Bangladeshi	-	-	-
23825302	chr1	154931708	155040297	chr1:154931708-155040297	PYGO2, SHC1, CKS1B, FLAD1, LENEP, ZBTB7B, DCST2, DCST1, ADAM15, EFNA4	Bangladeshi	-	-	-
23825302	chr3	107340579	107454701	chr3:107340579-107454701	BBX	Bangladeshi	-	-	-
23825302	chr11	121216057	121316057	chr11:121216057-121316057	-	Bangladeshi	-	-	-
23825302	chr7	118878231	119096180	chr7:118878231-119096180	-	Bangladeshi	-	-	-
23825302	chr21	38581629	38697144	chr21:38581629-38697144	DSCR3	Bangladeshi	-	-	-
23825302	chr5	99734116	99949776	chr5:99734116-99949776	FAM174A	Bangladeshi	-	-	-
23825302	chr10	21934218	22034218	chr10:21934218-22034218	MLLT10	Bangladeshi	-	-	-
23825302	chr3	50653858	50822664	chr3:50653858-50822664	MAPKAPK3, DOCK3	Bangladeshi	-	-	-
23825302	chr3	31282156	31382156	chr3:31282156-31382156	-	Bangladeshi	-	-	-
23825302	chr4	12530757	12636593	chr4:12530757-12636593	-	Bangladeshi	-	-	-
23825302	chr7	86303781	86424533	chr7:86303781-86424533	GRM3	Bangladeshi	-	-	-
23825302	chr12	109150798	109255189	chr12:109150798-109255189	SSH1	Bangladeshi	-	-	-
23825302	chr18	67743454	67893104	chr18:67743454-67893104	RTTN	Bangladeshi	-	-	-
23825302	chr1	248229484	248329484	chr1:248229484-248329484	OR2L13, OR2M5	Bangladeshi	-	-	-
23825302	chr9	91630600	91744120	chr9:91630600-91744120	SHC3	Bangladeshi	-	-	-
23825302	chr2	95524998	95624998	chr2:95524998-95624998	TEKT4	Bangladeshi	-	-	-
23825302	chr4	123361888	123506627	chr4:123361888-123506627	IL2	Bangladeshi	-	-	-
23825302	chr16	47679341	47867253	chr16:47679341-47867253	PHKB	Bangladeshi	-	-	-
23825302	chr12	67451151	67606119	chr12:67451151-67606119	-	Bangladeshi	-	-	-
23825302	chr8	71626193	71767028	chr8:71626193-71767028	XKR9	Bangladeshi	-	-	-
23825302	chr1	93302669	93402669	chr1:93302669-93402669	RPL5, FAM69A	Bangladeshi	-	-	-
23825302	chr2	98786263	98978929	chr2:98786263-98978929	VWA3B, CNGA3	Bangladeshi	-	-	-
23825302	chr6	34567144	34772902	chr6:34567144-34772902	C6orf106, SNRPC, UHRF1BP1	Bangladeshi	-	-	-
23825302	chr1	65192858	65292858	chr1:65192858-65292858	RAVER2	Bangladeshi	-	-	-
23825302	chr17	58736625	58836625	chr17:58736625-58836625	PPM1D, BCAS3	Bangladeshi	-	-	-
23825302	chr5	109912107	110061627	chr5:109912107-110061627	FLJ43080	Bangladeshi	-	-	-
23825302	chr2	183730408	183863412	chr2:183730408-183863412	FRZB, NCKAP1	Bangladeshi	-	-	-
23825302	chr4	114199897	114350900	chr4:114199897-114350900	ANK2	Bangladeshi	-	-	-
23825302	chr18	66609401	66794288	chr18:66609401-66794288	CCDC102B	Bangladeshi	-	-	-
23825302	chr11	134023154	134172461	chr11:134023154-134172461	NCAPD3, VPS26B, THYN1, ACAD8, GLB1L3	Bangladeshi	-	-	-
23825302	chr1	235799939	236020451	chr1:235799939-236020451	GNG4, LYST	Bangladeshi	-	-	-
23825302	chr1	54501875	54601875	chr1:54501875-54601875	TMEM59, C1orf83	Bangladeshi	-	-	-
23825302	chr7	106966421	107079879	chr7:106966421-107079879	COG5	Bangladeshi	-	-	-
23825302	chr4	12401287	12512863	chr4:12401287-12512863	-	Bangladeshi	-	-	-
23825302	chr2	22405521	22550090	chr2:22405521-22550090	-	Bangladeshi	-	-	-
23825302	chr2	82711573	82868348	chr2:82711573-82868348	-	Bangladeshi	-	-	-
23825302	chr6	34144866	34275931	chr6:34144866-34275931	HMGA1, C6orf1, NUDT3	Bangladeshi	-	-	-
23825302	chr11	60713832	60813832	chr11:60713832-60813832	SLC15A3, CD6	Bangladeshi	-	-	-
23825302	chr1	235296286	235488687	chr1:235296286-235488687	RBM34, ARID4B	Bangladeshi	-	-	-
23825302	chr2	193211854	193311854	chr2:193211854-193311854	-	Bangladeshi	-	-	-
23825302	chr4	33823585	34007800	chr4:33823585-34007800	-	Bangladeshi	-	-	-
23825302	chr17	61654147	61785056	chr17:61654147-61785056	WDR68, CCDC44, MAP3K3, LIMD2, LYK5	Bangladeshi	-	-	-
23825302	chr15	75661883	75902784	chr15:75661883-75902784	SIN3A, PTPN9, SNUPN	Bangladeshi	-	-	-
23825302	chr2	121402664	121522801	chr2:121402664-121522801	-	Bangladeshi	-	-	-
23825302	chr1	94006279	94382263	chr1:94006279-94382263	FNBP1L, BCAR3, DNTTIP2, GCLM	Bangladeshi	-	-	-
23825302	chr14	57617723	57970445	chr14:57617723-57970445	EXOC5, C14orf108, NAT12, C14orf105	Bangladeshi	-	-	-
23825302	chr2	158108514	158212033	chr2:158108514-158212033	GALNT5, ERMN	Bangladeshi	-	-	-
23825302	chr17	73787142	73992150	chr17:73787142-73992150	UNK, UNC13D, WBP2, TRIM47, TRIM65, MRPL38, FBF1, ACOX1, LOC100134934	Bangladeshi	-	-	-
23825302	chr15	43650930	43879008	chr15:43650930-43879008	ZSCAN29, TUBGCP4, TP53BP1, MAP1A, HISPPD2A	Bangladeshi	-	-	-
23825302	chr15	91751907	91851907	chr15:91751907-91851907	SV2B	Bangladeshi	-	-	-
23825302	chr6	129219412	129405251	chr6:129219412-129405251	LAMA2	Bangladeshi	-	-	-
23825302	chr10	84001375	84365759	chr10:84001375-84365759	NRG3	Bangladeshi	-	-	-
23825302	chr7	37010158	37113557	chr7:37010158-37113557	ELMO1	Bangladeshi	-	-	-
23825302	chr15	35780081	35880081	chr15:35780081-35880081	ATPBD4	Bangladeshi	-	-	-
23825302	chr15	72503422	72628072	chr15:72503422-72628072	PKM2, PARP6, BRUNOL6	Bangladeshi	-	-	-
23825302	chr4	169790967	169890967	chr4:169790967-169890967	PALLD	Bangladeshi	-	-	-
23825302	chr3	44227339	44518065	chr3:44227339-44518065	C3orf23, ZNF445	Bangladeshi	-	-	-
23825302	chr6	79522296	79835607	chr6:79522296-79835607	IRAK1BP1, PHIP	Bangladeshi	-	-	-
23825302	chr3	175374031	175512873	chr3:175374031-175512873	NAALADL2	Bangladeshi	-	-	-
23825302	chr5	170348243	170690462	chr5:170348243-170690462	RANBP17	Bangladeshi	-	-	-
23825302	chr6	118122214	118232657	chr6:118122214-118232657	SLC35F1	Bangladeshi	-	-	-
23825302	chr2	158499742	158656144	chr2:158499742-158656144	ACVR1	Bangladeshi	-	-	-
23825302	chr6	136626978	136959664	chr6:136626978-136959664	MAP7, MAP3K5	Bangladeshi	-	-	-
23825302	chr9	126341268	126512707	chr9:126341268-126512707	DENND1A	Bangladeshi	-	-	-
23825302	chr2	229344235	229531486	chr2:229344235-229531486	-	Bangladeshi	-	-	-
23825302	chr4	33641930	33816164	chr4:33641930-33816164	-	Bangladeshi	-	-	-
23825302	chr13	45635690	45834263	chr13:45635690-45834263	GTF2F2, KCTD4	Bangladeshi	-	-	-
23825302	chr14	69482391	69627996	chr14:69482391-69627996	WDR22	Bangladeshi	-	-	-
23825302	chr20	30477065	30654972	chr20:30477065-30654972	TTLL9, PDRG1, XKR7, C20orf160, HCK	Bangladeshi	-	-	-
23825302	chr3	165443724	165756855	chr3:165443724-165756855	BCHE	Bangladeshi	-	-	-
23825302	chr16	80939859	81129641	chr16:80939859-81129641	C16orf61, CENPN, ATMIN, C16orf46, GCSH	Bangladeshi	-	-	-
23825302	chr2	73635852	73949719	chr2:73635852-73949719	ALMS1, NAT8, NAT8B	Bangladeshi	-	-	-
23825302	chr1	64325576	64483677	chr1:64325576-64483677	ROR1	Bangladeshi	-	-	-
23825302	chr20	38988828	39103491	chr20:38988828-39103491	-	Bangladeshi	-	-	-
23825302	chr11	88600737	88719352	chr11:88600737-88719352	GRM5	Bangladeshi	-	-	-
23825302	chr1	55524364	55680204	chr1:55524364-55680204	PCSK9, USP24	Bangladeshi	-	-	-
23825302	chr9	10964145	11071845	chr9:10964145-11071845	-	Bangladeshi	-	-	-
23825302	chr8	71443922	71611041	chr8:71443922-71611041	TRAM1, LACTB2, XKR9	Bangladeshi	-	-	-
23825302	chr4	79917383	80226384	chr4:79917383-80226384	-	Bangladeshi	-	-	-
23825302	chr12	88413451	88623541	chr12:88413451-88623541	C12orf50, C12orf29, CEP290, TMTC3	Bangladeshi	-	-	-
23825302	chr1	67366432	67537119	chr1:67366432-67537119	WDR78, MIER1, SLC35D1	Bangladeshi	-	-	-
23825302	chr2	125992045	126120876	chr2:125992045-126120876	-	Bangladeshi	-	-	-
23825302	chr15	29289947	29389947	chr15:29289947-29389947	APBA2	Bangladeshi	-	-	-
23825302	chr3	104723965	104856853	chr3:104723965-104856853	-	Bangladeshi	-	-	-
23825302	chr9	123759890	124071025	chr9:123759890-124071025	C5, CEP110, RAB14, GSN	Bangladeshi	-	-	-
23825302	chr2	88245232	88394018	chr2:88245232-88394018	KRCC1, SMYD1	Bangladeshi	-	-	-
23825302	chr16	35038131	35138131	chr16:35038131-35138131	-	Bangladeshi	-	-	-
23825302	chr16	51372254	51523865	chr16:51372254-51523865	-	Bangladeshi	-	-	-
23825302	chr17	58424315	58642033	chr17:58424315-58642033	USP32, C17orf64, APPBP2	Bangladeshi	-	-	-
23825302	chr16	48208198	48308198	chr16:48208198-48308198	ABCC11, LONP2	Bangladeshi	-	-	-
23825302	chr4	171449216	171858256	chr4:171449216-171858256	-	Bangladeshi	-	-	-
23825302	chr16	46534098	46634098	chr16:46534098-46634098	SHCBP1	Bangladeshi	-	-	-
23825302	chr2	213337389	213540883	chr2:213337389-213540883	ERBB4	Bangladeshi	-	-	-
23825302	chr15	60671057	60844807	chr15:60671057-60844807	ANXA2, NARG2, RORA	Bangladeshi	-	-	-
23825302	chr3	88322336	88422336	chr3:88322336-88422336	-	Bangladeshi	-	-	-
23825302	chr8	107113978	107299559	chr8:107113978-107299559	OXR1	Bangladeshi	-	-	-
23825302	chr17	49205974	49357764	chr17:49205974-49357764	NME1, NME1-NME2, NME2, MBTD1, UTP18	Bangladeshi	-	-	-
23825302	chr17	39657898	39815044	chr17:39657898-39815044	KRT13, KRT15, KRT19, KRT9, KRT14, KRT16, KRT17	Bangladeshi	-	-	-
23825302	chr11	121512716	121733781	chr11:121512716-121733781	-	Bangladeshi	-	-	-
23825302	chr16	48325777	48425777	chr16:48325777-48425777	LONP2, SIAH1	Bangladeshi	-	-	-
23825302	chr2	219477005	219605573	chr2:219477005-219605573	PLCD4, ZNF142, BCS1L, RNF25, STK36, TTLL4	Bangladeshi	-	-	-
23825302	chr12	88811682	89112426	chr12:88811682-89112426	KITLG	Bangladeshi	-	-	-
23825302	chr1	234666506	234788338	chr1:234666506-234788338	IRF2BP2	Bangladeshi	-	-	-
23825302	chr16	27563736	27783429	chr16:27563736-27783429	KIAA0556	Bangladeshi	-	-	-
23825302	chr21	31081734	31181734	chr21:31081734-31181734	GRIK1	Bangladeshi	-	-	-
23825302	chr6	100929506	101246080	chr6:100929506-101246080	ASCC3	Bangladeshi	-	-	-
23825302	chr12	83275530	83472734	chr12:83275530-83472734	TMTC2	Bangladeshi	-	-	-
23825302	chr2	159216933	159400135	chr2:159216933-159400135	CCDC148, PKP4	Bangladeshi	-	-	-
23825302	chr3	197674618	197794198	chr3:197674618-197794198	IQCG, RPL35A, LMLN	Bangladeshi	-	-	-
23825302	chr12	126966902	127181448	chr12:126966902-127181448	-	Bangladeshi	-	-	-
23825302	chr16	87441827	87541827	chr16:87441827-87541827	ZCCHC14	Bangladeshi	-	-	-
23825302	chr2	191131585	191280346	chr2:191131585-191280346	HIBCH, INPP1, FLJ20160	Bangladeshi	-	-	-
23825302	chr1	103394497	103548029	chr1:103394497-103548029	COL11A1	Bangladeshi	-	-	-
23825302	chr10	23103350	23297377	chr10:23103350-23297377	ARMC3	Bangladeshi	-	-	-
23825302	chr13	92375008	92640175	chr13:92375008-92640175	GPC5	Bangladeshi	-	-	-
23825302	chr16	34237047	34337047	chr16:34237047-34337047	-	Bangladeshi	-	-	-
23825302	chr8	134918784	135205736	chr8:134918784-135205736	-	Bangladeshi	-	-	-
23825302	chr10	22429936	22588174	chr10:22429936-22588174	-	Bangladeshi	-	-	-
23825302	chr3	197241490	197345958	chr3:197241490-197345958	BDH1	Bangladeshi	-	-	-
23825302	chr18	39892308	40002334	chr18:39892308-40002334	-	Bangladeshi	-	-	-
23825302	chr6	31595922	31707924	chr6:31595922-31707924	BAT2, BAT3, APOM, C6orf47, BAT4, CSNK2B, LY6G5B, LY6G5C, BAT5, LY6G6F, LY6G6D, LY6G6C, C6orf25, DDAH2, CLIC1, MSH5	Bangladeshi	-	-	-
23825302	chr13	41993670	42093670	chr13:41993670-42093670	C13orf15	Bangladeshi	-	-	-
23825302	chr2	126174987	126422351	chr2:126174987-126422351	-	Bangladeshi	-	-	-
23825302	chr3	110779907	110941105	chr3:110779907-110941105	PVRL3	Bangladeshi	-	-	-
23825302	chr10	96377951	96630202	chr10:96377951-96630202	CYP2C18, CYP2C19	Bangladeshi	-	-	-
23825302	chr9	96085680	96314911	chr9:96085680-96314911	C9orf129, FAM120AOS, FAM120A	Bangladeshi	-	-	-
23825302	chr2	205710800	205890812	chr2:205710800-205890812	PARD3B	Bangladeshi	-	-	-
23825302	chr7	142643619	142877954	chr7:142643619-142877954	KEL, OR9A2, OR6V1, PIP	Bangladeshi	-	-	-
23825302	chr20	53647322	53788000	chr20:53647322-53788000	-	Bangladeshi	-	-	-
23825302	chr20	9493622	9626643	chr20:9493622-9626643	C20orf103, PAK7	Bangladeshi	-	-	-
23825302	chr14	62725859	62886092	chr14:62725859-62886092	-	Bangladeshi	-	-	-
23825302	chr21	17827794	18045286	chr21:17827794-18045286	C21orf34	Bangladeshi	-	-	-
23825302	chr19	58228429	58328429	chr19:58228429-58328429	ZNF671, ZNF776, ZNF586, ZNF552	Bangladeshi	-	-	-
23825302	chr2	190644175	191022258	chr2:190644175-191022258	ORMDL1, PMS1, MSTN, MGC13057	Bangladeshi	-	-	-
23825302	chr17	17537521	18020229	chr17:17537521-18020229	RAI1, SREBF1, TOM1L2, LRRC48, ATPAF2, C17orf39, DRG2, MYO15A	Bangladeshi	-	-	-
23825302	chr18	23760767	23906308	chr18:23760767-23906308	PSMA8, TAF4B	Bangladeshi	-	-	-
23825302	chr2	197795449	198071715	chr2:197795449-198071715	ANKRD44	Bangladeshi	-	-	-
23825302	chr11	66512248	66658991	chr11:66512248-66658991	C11orf80, RCE1, PC, LRFN4	Bangladeshi	-	-	-
23825302	chr1	26158378	26300059	chr1:26158378-26300059	FAM54B, C1orf135, PAQR7, STMN1, PAFAH2	Bangladeshi	-	-	-
23825302	chr10	135107955	135292873	chr10:135107955-135292873	TUBGCP2, ZNF511, CALY, PRAP1, C10orf125, ECHS1, PAOX, MTG1, SPRN	Bangladeshi	-	-	-
23825302	chr8	106703057	106887240	chr8:106703057-106887240	ZFPM2	Bangladeshi	-	-	-
23825302	chr1	6311437	6487542	chr1:6311437-6487542	GPR153, ACOT7, HES2, ESPN	Bangladeshi	-	-	-
23825302	chr15	72125120	72237519	chr15:72125120-72237519	MYO9A	Bangladeshi	-	-	-
23825302	chr2	237986367	238164043	chr2:237986367-238164043	COPS8	Bangladeshi	-	-	-
23825302	chr3	167287770	167660853	chr3:167287770-167660853	WDR49, PDCD10, SERPINI1	Bangladeshi	-	-	-
23825302	chr12	21036383	21136383	chr12:21036383-21136383	SLCO1B3	Bangladeshi	-	-	-
23825302	chr13	32112903	32212903	chr13:32112903-32212903	-	Bangladeshi	-	-	-
23825302	chr2	9372788	9771896	chr2:9372788-9771896	DDEF2, ITGB1BP1, CPSF3, IAH1, ADAM17, YWHAQ	Bangladeshi	-	-	-
23825302	chr15	72734808	72885015	chr15:72734808-72885015	ARIH1	Bangladeshi	-	-	-
23825302	chr9	96341990	96513094	chr9:96341990-96513094	PHF2	Bangladeshi	-	-	-
23825302	chr12	49724560	50121092	chr12:49724560-50121092	TROAP, C1QL4, DNAJC22, SPATS2, KCNH3, MCRS1, C12orf25, PRPF40B, FMNL3	Bangladeshi	-	-	-
23825302	chr15	31101198	31317147	chr15:31101198-31317147	MTMR15, MTMR10, TRPM1	Bangladeshi	-	-	-
23825302	chr1	841945	968384	chr1:841945-968384	SAMD11, NOC2L, KLHL17, PLEKHN1, HES4, ISG15, AGRN	Bangladeshi	-	-	-
23825302	chr15	83857145	83987081	chr15:83857145-83987081	HDGFRP3, BNC1	Bangladeshi	-	-	-
23825302	chr17	53599729	53938372	chr17:53599729-53938372	TMEM100, PCTP	Bangladeshi	-	-	-
23825302	chr12	89208874	89311571	chr12:89208874-89311571	-	Bangladeshi	-	-	-
23825302	chr1	193026094	193247407	chr1:193026094-193247407	UCHL5, TROVE2, GLRX2, CDC73, B3GALT2	Bangladeshi	-	-	-
23825302	chr7	148688938	148872062	chr7:148688938-148872062	PDIA4, ZNF786, ZNF425, ZNF398	Bangladeshi	-	-	-
23825302	chr17	58156139	58415169	chr17:58156139-58415169	HEATR6, CA4, USP32	Bangladeshi	-	-	-
23825302	chr19	11534725	11706995	chr19:11534725-11706995	CCDC151, PRKCSH, ELAVL3, ZNF653, ECSIT, CNN1, ELOF1, ACP5	Bangladeshi	-	-	-
23825302	chr11	66274583	66501184	chr11:66274583-66501184	DPP3, BBS1, ZDHHC24, ACTN3, CTSF, CCDC87, CCS, RBM14, RBM4, RBM4B, SPTBN2	Bangladeshi	-	-	-
23825302	chr7	111388198	111568413	chr7:111388198-111568413	DOCK4	Bangladeshi	-	-	-
23825302	chr6	105512120	105693136	chr6:105512120-105693136	LIN28B, BVES, POPDC3	Bangladeshi	-	-	-
23825302	chr7	118367803	118622753	chr7:118367803-118622753	-	Bangladeshi	-	-	-
23825302	chr13	107004625	107108074	chr13:107004625-107108074	-	Bangladeshi	-	-	-
23825302	chr7	74026493	74190051	chr7:74026493-74190051	GTF2I, NCF1	Bangladeshi	-	-	-
23825302	chr10	131042082	131197153	chr10:131042082-131197153	-	Bangladeshi	-	-	-
23825302	chr11	123166036	123293942	chr11:123166036-123293942	-	Bangladeshi	-	-	-
23825302	chr10	118098153	118271256	chr10:118098153-118271256	C10orf96, PNLIPRP3	Bangladeshi	-	-	-
23825302	chr4	29727723	29949300	chr4:29727723-29949300	-	Bangladeshi	-	-	-
23825302	chr2	82907950	83133845	chr2:82907950-83133845	-	Bangladeshi	-	-	-
23825302	chr6	73688661	73976196	chr6:73688661-73976196	KCNQ5, LOC100129128, KHDC1	Bangladeshi	-	-	-
23825302	chr4	30118595	30339341	chr4:30118595-30339341	-	Bangladeshi	-	-	-
23825302	chr6	131711677	131859958	chr6:131711677-131859958	-	Bangladeshi	-	-	-
23825302	chr8	66686695	66961221	chr8:66686695-66961221	PDE7A, DNAJC5B	Bangladeshi	-	-	-
23825302	chr4	106484157	106811837	chr4:106484157-106811837	FLJ20184, INTS12, GSTCD	Bangladeshi	-	-	-
23825302	chr1	167209755	167391966	chr1:167209755-167391966	POU2F1	Bangladeshi	-	-	-
23825302	chr3	140728763	141008061	chr3:140728763-141008061	SPSB4, ACPL2	Bangladeshi	-	-	-
23825302	chr15	48376484	48495387	chr15:48376484-48495387	SLC24A5, MYEF2	Bangladeshi	-	-	-
23825302	chr17	63293172	63478940	chr17:63293172-63478940	-	Bangladeshi	-	-	-
23825302	chr8	99491817	100550125	chr8:99491817-100550125	STK3, OSR2, VPS13B	Bangladeshi	-	-	-
23825302	chr2	72318190	72536843	chr2:72318190-72536843	CYP26B1, EXOC6B	Bangladeshi	-	-	-
23825302	chr16	31714781	31867561	chr16:31714781-31867561	-	Bangladeshi	-	-	-
23825302	chr6	105130785	105480934	chr6:105130785-105480934	HACE1, LIN28B	Bangladeshi	-	-	-
23825302	chr2	206176238	206334251	chr2:206176238-206334251	PARD3B	Bangladeshi	-	-	-
23825302	chr12	57508505	57901182	chr12:57508505-57901182	LRP1, NXPH4, SHMT2, NDUFA4L2, STAC3, R3HDM2, INHBC, INHBE, GLI1, ARHGAP9, MARS	Bangladeshi	-	-	-
23825302	chr11	66803465	67285351	chr11:66803465-67285351	SYT12, RHOD, FBXL11, ADRBK1, ANKRD13D, SSH3, POLD4, CLCF1, RAD9A, PPP1CA, TBC1D10C, KIAA1394, RPS6KB2, PTPRCAP, CORO1B, GPR152, CABP4, TMEM134, AIP, PITPNM1, CDK2AP2	Bangladeshi	-	-	-
23825302	chr3	87729738	88287697	chr3:87729738-88287697	HTR1F, CGGBP1, ZNF654, C3orf38	Bangladeshi	-	-	-
23825302	chr11	88271407	88583632	chr11:88271407-88583632	GRM5	Bangladeshi	-	-	-
23825302	chr15	83582164	83800752	chr15:83582164-83800752	HOMER2, FAM103A1, C15orf40, BTBD1, TM6SF1	Bangladeshi	-	-	-
23825302	chr10	22273646	22410446	chr10:22273646-22410446	DNAJC1	Bangladeshi	-	-	-
23825302	chr3	48674599	49102785	chr3:48674599-49102785	CELSR3, NCKIPSD, IHPK2, PRKAR2A, SLC25A20, C3orf71, ARIH2, PH-4, WDR6, DALRD3, C3orf60, IMPDH2, QRICH1	Bangladeshi	-	-	-
23825302	chr2	98421378	98667403	chr2:98421378-98667403	TMEM131	Bangladeshi	-	-	-
23825302	chr4	41805573	42202550	chr4:41805573-42202550	TMEM33, WDR21B, SLC30A9, CCDC4	Bangladeshi	-	-	-
23825302	chr7	65554622	65689723	chr7:65554622-65689723	ASL, RCP9, TPST1	Bangladeshi	-	-	-
23825302	chr2	61104325	61388187	chr2:61104325-61388187	REL, PUS10, PEX13, KIAA1841	Bangladeshi	-	-	-
23825302	chr2	97112972	97617389	chr2:97112972-97617389	LINCR, ARID5A, KIAA1310, FER1L5, LMAN2L, CNNM4, CNNM3, ANKRD23, ANKRD39, SEMA4C, LOC51252	Bangladeshi	-	-	-
23825302	chr13	57543719	57755367	chr13:57543719-57755367	FLJ40296	Bangladeshi	-	-	-
23825302	chr13	57878368	58008915	chr13:57878368-58008915	-	Bangladeshi	-	-	-
23825302	chr5	117304366	117933973	chr5:117304366-117933973	-	Bangladeshi	-	-	-
23825302	chr22	46737697	46843428	chr22:46737697-46843428	TRMU, CELSR1	Bangladeshi	-	-	-
23825302	chr1	35424188	36606187	chr1:35424188-36606187	ZMYM6, ZMYM1, SFPQ, ZMYM4, KIAA0319L, NCDN, TFAP2E, PSMB2, C1orf216, CLSPN, EIF2C4, EIF2C1, EIF2C3, TEKT2, ADPRHL2, COL8A2, TRAPPC3	Bangladeshi	-	-	-
23825302	chr2	98215491	98336235	chr2:98215491-98336235	COX5B, ACTR1B, ZAP70	Bangladeshi	-	-	-
23825302	chr17	58857917	59308055	chr17:58857917-59308055	BCAS3, LOC729617	Bangladeshi	-	-	-
23825302	chr11	129862338	130059581	chr11:129862338-130059581	PRDM10, APLP2, ST14	Bangladeshi	-	-	-
23825302	chr7	65954138	66264010	chr7:65954138-66264010	KCTD7, RABGEF1	Bangladeshi	-	-	-
23825302	chr14	63374011	64041111	chr14:63374011-64041111	KCNH5, RHOJ, GPHB5, PPP2R5E	Bangladeshi	-	-	-
23825302	chr2	163545967	164234329	chr2:163545967-164234329	KCNH7	Bangladeshi	-	-	-
23825302	chr7	119333120	120422823	chr7:119333120-120422823	KCND2	Bangladeshi	-	-	-
23825302	chr2	72702939	73081149	chr2:72702939-73081149	EXOC6B	Bangladeshi	-	-	-
23825302	chr8	8073434	8173607	chr8:8073434-8173607	FLJ10661	Bangladeshi	-	-	-
23825302	chr16	30405458	31393769	chr16:30405458-31393769	ZNF553, ZNF771, XTP3TPA, SEPHS2, ITGAL, ZNF768, ZNF747, ZNF764, ZNF688, ZNF785, ZNF689, PRR14, FBRS, SRCAP, PHKG2, LOC90835, RNF40, ZNF629, BCL7C, CTF1, FBXL19, ORAI3, SETD1A, HSD3B7, STX1B, STX4, ZNF	Bangladeshi	-	-	-
23825302	chr10	45964671	46064671	chr10:45964671-46064671	MARCH8	Bangladeshi	-	-	-
23825302	chr20	48424768	48650557	chr20:48424768-48650557	SLC9A8, SPATA2, RNF114, SNAI1	Bangladeshi	-	-	-
23825302	chr2	96840745	97086439	chr2:96840745-97086439	STARD7, LOC285033, TMEM127, CIAO1, ASCC3L1, KIAA1754L, NCAPH	Bangladeshi	-	-	-
23825302	chr10	65861294	65991424	chr10:65861294-65991424	-	Bangladeshi	-	-	-
23825302	chr3	38443212	38582511	chr3:38443212-38582511	XYLB, ACVR2B, ENDOGL1	Bangladeshi	-	-	-
23825302	chr6	58517162	58617162	chr6:58517162-58617162	-	Bangladeshi	-	-	-
23825302	chr10	24058358	24173019	chr10:24058358-24173019	KIAA1217	Bangladeshi	-	-	-
23825302	chr11	92040489	92165923	chr11:92040489-92165923	FAT3	Bangladeshi	-	-	-
23825302	chr16	2141734	2245556	chr16:2141734-2245556	PKD1, RAB26, TRAF7, CASKIN1	Bangladeshi	-	-	-
23825302	chr2	74006564	74108894	chr2:74006564-74108894	DUSP11, FLJ43987, STAMBP	Bangladeshi	-	-	-
23825302	chr2	17839705	17985780	chr2:17839705-17985780	SMC6, GEN1	Bangladeshi	-	-	-
23825302	chr20	35948625	36048625	chr20:35948625-36048625	SRC	Bangladeshi	-	-	-
23825302	chr1	147716567	147832284	chr1:147716567-147832284	-	Bangladeshi	-	-	-
23825302	chr2	148842754	148964544	chr2:148842754-148964544	-	Bangladeshi	-	-	-
23825302	chr9	131045112	131187018	chr9:131045112-131187018	C9orf119, TRUB2, COQ4, SLC27A4, URM1, CERCAM	Bangladeshi	-	-	-
23825302	chr11	20385108	20532423	chr11:20385108-20532423	HTATIP2, PRMT3	Bangladeshi	-	-	-
23825302	chr14	106988543	107088543	chr14:106988543-107088543	-	Bangladeshi	-	-	-
23825302	chr12	12280179	12402066	chr12:12280179-12402066	BCL2L14, LRP6	Bangladeshi	-	-	-
23825302	chr2	21839579	21939579	chr2:21839579-21939579	-	Bangladeshi	-	-	-
23825302	chr16	62091592	62191592	chr16:62091592-62191592	-	Bangladeshi	-	-	-
23825302	chr3	50009339	50165245	chr3:50009339-50165245	RBM6, RBM5	Bangladeshi	-	-	-
23825302	chr19	39767100	39911514	chr19:39767100-39911514	IL29, LRFN1, GMFG, SAMD4B, PAF1, MED29, ZFP36, PLEKHG2	Bangladeshi	-	-	-
23825302	chr17	56019926	56135257	chr17:56019926-56135257	VEZF1, SFRS1	Bangladeshi	-	-	-
23825302	chr20	7087757	7192997	chr20:7087757-7192997	-	Bangladeshi	-	-	-
23825302	chr2	190476224	190612708	chr2:190476224-190612708	ASNSD1, ANKAR, OSGEPL1	Bangladeshi	-	-	-
23825302	chr6	77035331	77147008	chr6:77035331-77147008	-	Bangladeshi	-	-	-
23825302	chr10	59581611	59681611	chr10:59581611-59681611	-	Bangladeshi	-	-	-
23825302	chr22	29003003	29103003	chr22:29003003-29103003	CHEK2	Bangladeshi	-	-	-
23825302	chr20	31485265	31585265	chr20:31485265-31585265	SPAG4L	Bangladeshi	-	-	-
23825302	chr2	177998763	178135827	chr2:177998763-178135827	HNRNPA3, NFE2L2	Bangladeshi	-	-	-
23825302	chr7	120433336	120612313	chr7:120433336-120612313	TSPAN12, ING3	Bangladeshi	-	-	-
23825302	chr1	193306684	193433564	chr1:193306684-193433564	-	Bangladeshi	-	-	-
23825302	chr13	20133017	20263340	chr13:20133017-20263340	MPHOSPH8	Bangladeshi	-	-	-
23825302	chr16	14528296	14659259	chr16:14528296-14659259	PARN	Bangladeshi	-	-	-
23825302	chr4	118913085	119050491	chr4:118913085-119050491	NDST3	Bangladeshi	-	-	-
23825302	chr1	92781569	92940537	chr1:92781569-92940537	RPAP2, GFI1	Bangladeshi	-	-	-
23825302	chr1	149835583	149935583	chr1:149835583-149935583	HIST2H2BE, HIST2H2AC, HIST2H2AB, BOLA1, SV2A, SF3B4, MTMR11, OTUD7B	Bangladeshi	-	-	-
23825302	chr6	101600474	101718637	chr6:101600474-101718637	-	Bangladeshi	-	-	-
23825302	chr7	111109896	111230544	chr7:111109896-111230544	IMMP2L	Bangladeshi	-	-	-
23825302	chr7	139019173	139119173	chr7:139019173-139119173	C7orf55, LUC7L2	Bangladeshi	-	-	-
23825302	chr1	212452157	212555860	chr1:212452157-212555860	PPP2R5A, TMEM206	Bangladeshi	-	-	-
23825302	chr15	30971288	31071288	chr15:30971288-31071288	-	Bangladeshi	-	-	-
23825302	chr16	47297780	47397780	chr16:47297780-47397780	ITFG1	Bangladeshi	-	-	-
23825302	chr16	47891105	47991105	chr16:47891105-47991105	-	Bangladeshi	-	-	-
23825302	chr1	25637901	25737901	chr1:25637901-25737901	RHD, TMEM50A, RHCE	Bangladeshi	-	-	-
23793515	chr2	109510926	109605828	-	EDAR	Han-Tibetan-Mongolian-Li	-	-	-
23768513	chr22	36649117	36663577	chr22:36649117-36663577	APOL1	YRI	-	-	-
23731540	chr1	5703552	7317541	chr1:5703552-7317541	AK125078, NPHP4, KIAA0673, KCNAB2, CHD5, KIAA0444, RPL22, RNF207, ICMT, PCCMT, C1orf211, HES3, GPR153, ACOT7, BACH, HES2, ESPN, TNFRSF25, PLEKHG5, KIAA0720, NOL9, TAS1R1, ZBTB48, pp9964, HKR3, KLHL21,	LWK	-	-	-
23731540	chr1	16125961	16451767	chr1:16125961-16451767	UQCRHL, AK124018, SPEN, ZBTB17, DQ576383, C1orf64, HSPB7, CLCNKA, CLCNKB, FAM131C, EPHA2	CHS	-	-	-
23731540	chr1	26948087	27375717	chr1:26948087-27375717	ARID1A, ARID1A, PIGV, ZDHHC18, SFN, GPN2, DKFZp547G125, GPATCH3, NR0B2, NUDC, C1orf172, TRNP1, FAM46B	JPT	-	-	-
23731540	chr1	26981479	27375997	chr1:26981479-27375997	ARID1A, ARID1A, PIGV, ZDHHC18, SFN, GPN2, DKFZp547G125, GPATCH3, NR0B2, NUDC, C1orf172, TRNP1, FAM46B	CHS	-	-	-
23731540	chr1	26981479	27372443	chr1:26981479-27372443	ARID1A, ARID1A, PIGV, ZDHHC18, SFN, GPN2, DKFZp547G125, GPATCH3, NR0B2, NUDC, C1orf172, TRNP1, FAM46B	MAS	-	-	-
23731540	chr1	26988026	27375717	chr1:26988026-27375717	ARID1A, ARID1A, PIGV, ZDHHC18, SFN, GPN2, DKFZp547G125, GPATCH3, NR0B2, NUDC, C1orf172, TRNP1, FAM46B	CHD	-	-	-
23731540	chr1	27700784	28173659	chr1:27700784-28173659	FCN3, CD164L2, GPR3, CR624826, WASF2, AHDC1, FGR, IFI6, FAM76A, STX12, PPP1R8, SCARNA1	MEX	-	-	-
23731540	chr1	35379119	36079508	chr1:35379119-36079508	ZMYM6, KIAA1353, ZNF258, DKFZp762A1615, DKFZp313O1925, ZMYM1, AL831889, BX537811, SFPQ, ZMYM4, AF119915, KIAA0319L, NCDN, PSMB2, TFAP2E	INS	-	-	-
23731540	chr1	35379119	35669225	chr1:35379119-35669225	ZMYM6, KIAA1353, ZNF258, DKFZp762A1615, DKFZp313O1925, ZMYM1, AL831889, BX537811, SFPQ	TSI	-	-	-
23731540	chr1	35392890	35669225	chr1:35392890-35669225	ZMYM6, KIAA1353, ZNF258, DKFZp762A1615, DKFZp313O1925, ZMYM1, AL831889, BX537811, SFPQ	CEU	-	-	-
23731540	chr1	35633937	36071290	chr1:35633937-36071290	AL831889, BX537811, SFPQ, ZMYM4, AF119915, KIAA0319L, NCDN, PSMB2, TFAP2E	GIH	-	-	-
23731540	chr1	35675764	36636835	chr1:35675764-36636835	ZMYM4, AF119915, KIAA0319L, NCDN, PSMB2, TFAP2E, C1orf216, CLSPN, EIF2C4, EIF2C1, AK025726, EIF2C3, TEKT2, h, ADPRHL2, arh3, COL8A2, TRAPPC3, MAP7D1	TSI	-	-	-
23731540	chr1	36015011	36565617	chr1:36015011-36565617	NCDN, PSMB2, TFAP2E, C1orf216, CLSPN, EIF2C4, EIF2C1, AK025726, EIF2C3, TEKT2, h, ADPRHL2, arh3, COL8A2	CEU	-	-	-
23731540	chr1	40437831	40768625	chr1:40437831-40768625	CAP1, PPT1, RLF, TMCO2, CR591289, ZMPSTE24, COL9A2	TSI	-	-	-
23731540	chr1	40439598	42106230	chr1:40439598-42106230	CAP1, PPT1, RLF, TMCO2, CR591289, ZMPSTE24, COL9A2, SMAP2, ZNF643, ZNF642, DEM1, ZNF684, RIMS3, NFYC, AK127677, CS266551, DM004363, CS548392, KCNQ4, CITED4, CTPS, SLFNL1, SCMH1, EDN2, KIAA1555, HIVEP3	MKK	-	-	-
23731540	chr1	41578114	41745970	chr1:41578114-41745970	SCMH1	YRI	-	-	-
23731540	chr1	50670093	51528697	chr1:50670093-51528697	DMRTA2, FAF1, CDKN2C	CHD	-	-	-
23731540	chr1	50670093	51541808	chr1:50670093-51541808	DMRTA2, FAF1, CDKN2C	JPT	-	-	-
23731540	chr1	50709557	51998363	chr1:50709557-51998363	DMRTA2, FAF1, CDKN2C, C1orf185, RNF11, TTC39A, C1orf34, EPS15	MEX	-	-	-
23731540	chr1	50766490	51528697	chr1:50766490-51528697	DMRTA2, FAF1, CDKN2C	CHB	-	-	-
23731540	chr1	51708934	53085337	chr1:51708934-53085337	RNF11, TTC39A, C1orf34, EPS15, OSBPL9, NRD1, AK090844, RAB3B, TXNDC12, KTI12, BTF3L4, ZFYVE9, CC2D1B, ORC1L, PRPF38A, ZCCHC11, GPX7	JPT	-	-	-
23731540	chr1	51784587	52431393	chr1:51784587-52431393	C1orf34, EPS15, OSBPL9, NRD1, AK090844, RAB3B	MAS	-	-	-
23731540	chr1	57776146	57871777	chr1:57776146-57871777	-	JPT	-	-	-
23731540	chr1	64339801	64481420	chr1:64339801-64481420	ROR1	CHB	-	-	-
23731540	chr1	64340452	64481420	chr1:64340452-64481420	ROR1	JPT	-	-	-
23731540	chr1	67337285	67509698	chr1:67337285-67509698	WDR78, MIER1, SLC35D1	CHB	-	-	-
23731540	chr1	67337285	67510474	chr1:67337285-67510474	WDR78, MIER1, SLC35D1	INS	-	-	-
23731540	chr1	67357596	67509698	chr1:67357596-67509698	MIER1, SLC35D1	GIH	-	-	-
23731540	chr1	67357596	67509698	chr1:67357596-67509698	MIER1, SLC35D1	MEX	-	-	-
23731540	chr1	72744996	73241894	chr1:72744996-73241894	-	MAS	-	-	-
23731540	chr1	72870845	74104126	chr1:72870845-74104126	BC041341	JPT	-	-	-
23731540	chr1	72874456	74104126	chr1:72874456-74104126	BC041341	CHB	-	-	-
23731540	chr1	72885087	73070418	chr1:72885087-73070418	-	CHD	-	-	-
23731540	chr1	73015588	74097006	chr1:73015588-74097006	BC041341	CHS	-	-	-
23731540	chr1	75277426	75778445	chr1:75277426-75778445	LHX8, AK055631, SLC44A5	CHB	-	-	-
23731540	chr1	75436857	75863089	chr1:75436857-75863089	LHX8, AK055631, SLC44A5	JPT	-	-	-
23731540	chr1	75617273	75938798	chr1:75617273-75938798	LHX8, SLC44A5	CHS	-	-	-
23731540	chr1	75911769	76484827	chr1:75911769-76484827	SLC44A5, CR936677, ACADM, RABGGTB, SNORD45C, SNORD45A, SNORD45B, MSH4, ASB17	CHD	-	-	-
23731540	chr1	75963934	76484827	chr1:75963934-76484827	SLC44A5, CR936677, ACADM, RABGGTB, SNORD45C, SNORD45A, SNORD45B, MSH4, ASB17	MAS	-	-	-
23731540	chr1	92522197	93154671	chr1:92522197-93154671	ABHD7, BTBD8, KIAA1107, C1orf146, GLMN, GLOMULIN, RPAP2, GFI1, EVI5	CHS	-	-	-
23731540	chr1	92525678	93430174	chr1:92525678-93430174	ABHD7, BTBD8, KIAA1107, C1orf146, GLMN, GLOMULIN, RPAP2, GFI1, EVI5, RPL5, FAM69A, SNORD21, SNORA66	CHD	-	-	-
23731540	chr1	92546425	93430926	chr1:92546425-93430926	BTBD8, KIAA1107, C1orf146, GLMN, GLOMULIN, RPAP2, GFI1, EVI5, RPL5, FAM69A, SNORD21, SNORA66	JPT	-	-	-
23731540	chr1	92843178	93393718	chr1:92843178-93393718	RPAP2, GFI1, EVI5, RPL5, FAM69A, SNORD21, SNORA66	CHB	-	-	-
23731540	chr1	98098879	98564736	chr1:98098879-98564736	DPYD, AK094607, AX747691, AK311400	LWK	-	-	-
23731540	chr1	98200719	98336329	chr1:98200719-98336329	DPYD	CHB	-	-	-
23731540	chr1	103405892	103763252	chr1:103405892-103763252	COL11A1	CHD	-	-	-
23731540	chr1	103405892	103763252	chr1:103405892-103763252	COL11A1	JPT	-	-	-
23731540	chr1	103409317	103763252	chr1:103409317-103763252	COL11A1	CHB	-	-	-
23731540	chr1	103409558	103761463	chr1:103409558-103761463	COL11A1	GIH	-	-	-
23731540	chr1	103548497	103741748	chr1:103548497-103741748	-	MAS	-	-	-
23731540	chr1	113931699	114459195	chr1:113931699-114459195	MAGI3, KIAA1634, PHTF1, Lsx, RSBN1, PTPN22, AK123199, BCL2L15, AP4B1, DCLRE1B	LWK	-	-	-
23731540	chr1	117320907	117352271	chr1:117320907-117352271	-	INS	-	-	-
23731540	chr1	120345101	120687115	chr1:120345101-120687115	REG4, NBPF7, ADAM30, NOTCH2, N2, NOTCH2NL	MEX	-	-	-
23731540	chr1	120471424	120687115	chr1:120471424-120687115	NOTCH2, N2, NOTCH2NL	CEU	-	-	-
23731540	chr1	120485891	120687115	chr1:120485891-120687115	NOTCH2, N2, NOTCH2NL	TSI	-	-	-
23731540	chr1	147398560	147716690	chr1:147398560-147716690	GPR89B, DKFZp434H1228, NBPF12, DKFZp451B1418, AK091688	INS	-	-	-
23731540	chr1	154810683	155868625	chr1:154810683-155868625	KCNN3, PMVK, PBXIP1, PYGO2, SHC1, CKS1B, FLAD1, LENEP, ZBTB7B, DCST2, DCST1, CR598625, ADAM15, EFNA4, EFNA3, EFNA1, AK308965, RAG1AP1, DPM3, KRTCAP2, TRIM46, AK308637, MUC1, THBS3, MTX1, GBA, C1orf2,	CHB	-	-	-
23731540	chr1	154811127	154986793	chr1:154811127-154986793	KCNN3, PMVK, PBXIP1, PYGO2, SHC1, CKS1B, FLAD1, LENEP, ZBTB7B	JPT	-	-	-
23731540	chr1	154817687	154981708	chr1:154817687-154981708	KCNN3, PMVK, PBXIP1, PYGO2, SHC1, CKS1B, FLAD1, LENEP, ZBTB7B	MAS	-	-	-
23731540	chr1	166458160	167421763	chr1:166458160-167421763	FMO9P, POGK, TADA1L, ILDR2, MAEL, DKFZp434L0217, GPA33, DUSP27, POU2F1, CD247	MEX	-	-	-
23731540	chr1	168799899	168829991	chr1:168799899-168829991	-	CHS	-	-	-
23731540	chr1	169079419	169478042	chr1:169079419-169478042	ATP1B1, NME7, BLZF1, C1orf114, BC041451, SLC19A2	MAS	-	-	-
23731540	chr1	170998782	171227216	chr1:170998782-171227216	FMO3, FMO6P, FMO2, FMO1	TSI	-	-	-
23731540	chr1	172645898	173096963	chr1:172645898-173096963	TNFSF18	CHB	-	-	-
23731540	chr1	172654377	172936636	chr1:172654377-172936636	-	CHD	-	-	-
23731540	chr1	172692120	172936702	chr1:172692120-172936702	-	JPT	-	-	-
23731540	chr1	176411602	177003238	chr1:176411602-177003238	PAPPA2, PAPPE, CR621436, ASTN1, KIAA0289	CHS	-	-	-
23731540	chr1	176415935	177011400	chr1:176415935-177011400	PAPPA2, PAPPE, CR621436, ASTN1, KIAA0289	CHB	-	-	-
23731540	chr1	176427757	177000203	chr1:176427757-177000203	PAPPA2, PAPPE, CR621436, ASTN1, KIAA0289	CHD	-	-	-
23731540	chr1	186182156	186220690	chr1:186182156-186220690	-	LWK	-	-	-
23731540	chr1	189756246	189841077	chr1:189756246-189841077	-	MEX	-	-	-
23731540	chr1	199194128	201137500	chr1:199194128-201137500	NR5A2, B1F2, FAM58B, BC040731, ZNF281, KIF14, DDX59, CAMSAP1L1, GPR25, C1orf106, C1orf81, DQ983818, KIF21B, KIAA0449, BC016656, CACNA1S, TMEM9	LWK	-	-	-
23731540	chr1	204759150	204870988	chr1:204759150-204870988	NFASC	TSI	-	-	-
23731540	chr1	236684794	236821847	chr1:236684794-236821847	LGALS8, hCG_1986256, HEATR1	CEU	-	-	-
23731540	chr1	244986381	245046912	chr1:244986381-245046912	FAM36A, AK054764, AK095297, HNRNPU, SAF	MEX	-	-	-
23731540	chr2	8981020	9228515	chr2:8981020-9228515	MBOAT2	MEX	-	-	-
23731540	chr2	9353028	9773678	chr2:9353028-9773678	ASAP2, ITGB1BP1, Icap, CPSF3, IAH1, ADAM17, YWHAQ	CHS	-	-	-
23731540	chr2	9546805	9769521	chr2:9546805-9769521	ITGB1BP1, Icap, CPSF3, IAH1, ADAM17, YWHAQ	CHB	-	-	-
23731540	chr2	9554280	9754439	chr2:9554280-9754439	ITGB1BP1, Icap, CPSF3, IAH1, ADAM17, YWHAQ	CHD	-	-	-
23731540	chr2	9554280	9737184	chr2:9554280-9737184	ITGB1BP1, Icap, CPSF3, IAH1, ADAM17, YWHAQ	JPT	-	-	-
23731540	chr2	17451156	17991530	chr2:17451156-17991530	RAD51AP2, VSNL1, SMC6, AX748233, GEN1	JPT	-	-	-
23731540	chr2	17458298	18019087	chr2:17458298-18019087	RAD51AP2, VSNL1, SMC6, AX748233, GEN1, MSGN1	CHB	-	-	-
23731540	chr2	17550583	18033770	chr2:17550583-18033770	RAD51AP2, VSNL1, SMC6, AX748233, GEN1, MSGN1	CHD	-	-	-
23731540	chr2	17556532	18033770	chr2:17556532-18033770	RAD51AP2, VSNL1, SMC6, AX748233, GEN1, MSGN1	MAS	-	-	-
23731540	chr2	17898326	18031386	chr2:17898326-18031386	SMC6, AX748233, GEN1, MSGN1	CHS	-	-	-
23731540	chr2	21683433	22492399	chr2:21683433-22492399	AK090620	CHD	-	-	-
23731540	chr2	21683433	22011916	chr2:21683433-22011916	AK090620	MEX	-	-	-
23731540	chr2	21785061	21873443	chr2:21785061-21873443	-	INS	-	-	-
23731540	chr2	21785061	21915774	chr2:21785061-21915774	AK090620	TSI	-	-	-
23731540	chr2	21943125	22274267	chr2:21943125-22274267	-	MAS	-	-	-
23731540	chr2	22348539	22428680	chr2:22348539-22428680	-	MAS	-	-	-
23731540	chr2	22377015	22476237	chr2:22377015-22476237	-	JPT	-	-	-
23731540	chr2	23885168	24632122	chr2:23885168-24632122	FLJ14106, KIAA1921, ATAD2B, KIAA1240, UBXN2A, MFSD2B, LOC388931, C2orf44, FKBP1B, SF3B14, BC029459, TP53I3, PFN4, AK055413, FLJ30851, C2orf84, ITSN2, KIAA1256	CHD	-	-	-
23731540	chr2	25931105	26255263	chr2:25931105-26255263	ASXL2, KIF3C	JPT	-	-	-
23731540	chr2	26160374	26363252	chr2:26160374-26363252	KIF3C, RAB10	CHS	-	-	-
23731540	chr2	41560726	41644732	chr2:41560726-41644732	-	MAS	-	-	-
23731540	chr2	43429058	44056856	chr2:43429058-44056856	ZFP36L2, THADA, KIAA1767, GITA, GITA, GITA, PLEKHH2, LOC728819, DYNC2LI1, ABCG5	CHD	-	-	-
23731540	chr2	43447595	43856927	chr2:43447595-43856927	ZFP36L2, THADA, KIAA1767, GITA, GITA, GITA	MAS	-	-	-
23731540	chr2	43447766	44104925	chr2:43447766-44104925	ZFP36L2, THADA, KIAA1767, GITA, GITA, GITA, PLEKHH2, LOC728819, DYNC2LI1, ABCG5, ABCG8	CHS	-	-	-
23731540	chr2	43913220	44054123	chr2:43913220-44054123	PLEKHH2, DYNC2LI1, ABCG5	JPT	-	-	-
23731540	chr2	59903013	61075061	chr2:59903013-61075061	BCL11A, AL833181, PAPOLG, AK122786	ASW	-	-	-
23731540	chr2	72355518	73161551	chr2:72355518-73161551	CYP26B1, EXOC6B, SPR, EMX1	TSI	-	-	-
23731540	chr2	72356303	73013836	chr2:72356303-73013836	CYP26B1, EXOC6B	CHD	-	-	-
23731540	chr2	72361960	72507640	chr2:72361960-72507640	CYP26B1, EXOC6B	INS	-	-	-
23731540	chr2	72368190	72531611	chr2:72368190-72531611	CYP26B1, EXOC6B	GIH	-	-	-
23731540	chr2	72372986	73013836	chr2:72372986-73013836	CYP26B1, EXOC6B	CHB	-	-	-
23731540	chr2	72372986	73013836	chr2:72372986-73013836	CYP26B1, EXOC6B	JPT	-	-	-
23731540	chr2	72500375	73128681	chr2:72500375-73128681	EXOC6B, SPR	MAS	-	-	-
23731540	chr2	72507640	73131167	chr2:72507640-73131167	EXOC6B, SPR	CHS	-	-	-
23731540	chr2	72522769	72993493	chr2:72522769-72993493	EXOC6B	INS	-	-	-
23731540	chr2	73501540	74122223	chr2:73501540-74122223	AK125051, EGR4, ALMS1, KIAA0328, NAT8, ALMS1P, NAT8B, TPRKB, DUSP11, C2orf78, STAMBP, ACTG2	GIH	-	-	-
23731540	chr2	74208362	74232251	chr2:74208362-74232251	-	INS	-	-	-
23731540	chr2	74480659	74849953	chr2:74480659-74849953	NBC4, SLC4A5, DCTN1, BC042946, DQ588163, WDR54, RTKN, INO80B, papa, WBP1, GCS1, MRPL53, CCDC142, TTC31, LBX2, BC101227, PCGF1, TLX2, DQX1, AUP1, HTRA2, LOXL, LOXL3, DOK1, C2orf65	TSI	-	-	-
23731540	chr2	74488698	74818607	chr2:74488698-74818607	NBC4, SLC4A5, DCTN1, BC042946, DQ588163, WDR54, RTKN, INO80B, papa, WBP1, GCS1, MRPL53, CCDC142, TTC31, LBX2, BC101227, PCGF1, TLX2, DQX1, AUP1, HTRA2, LOXL, LOXL3, DOK1, C2orf65	CEU	-	-	-
23731540	chr2	82512797	83378207	chr2:82512797-83378207	-	GIH	-	-	-
23731540	chr2	83082439	83620727	chr2:83082439-83620727	-	CHB	-	-	-
23731540	chr2	83107695	83357496	chr2:83107695-83357496	-	INS	-	-	-
23731540	chr2	84368597	85140165	chr2:84368597-85140165	LOC388965, FUNDC2, BC067852, SUCLG1, DNAH6, KIAA1697, LOC129293, C2orf89, TMSB10	CHB	-	-	-
23731540	chr2	84550396	85141867	chr2:84550396-85141867	SUCLG1, DNAH6, KIAA1697, LOC129293, C2orf89, TMSB10	CHD	-	-	-
23731540	chr2	84568618	85122407	chr2:84568618-85122407	SUCLG1, DNAH6, KIAA1697, LOC129293, C2orf89	CHS	-	-	-
23731540	chr2	84568618	85141867	chr2:84568618-85141867	SUCLG1, DNAH6, KIAA1697, LOC129293, C2orf89, TMSB10	JPT	-	-	-
23731540	chr2	84905663	85093001	chr2:84905663-85093001	KIAA1697, LOC129293, C2orf89	MAS	-	-	-
23731540	chr2	86438600	87943117	chr2:86438600-87943117	MRPL35, REEP1, JMJD1A, VPS24, CGI149, RNF103, BC066991, RMND5A, CD8A, CD8B, AK310642, RGPD1, RGPD2, PLGLB2, LOC285074, ANAPC1, IGKV3, BC073906, AK312010, BC009508, BC070200	JPT	-	-	-
23731540	chr2	86439070	88310990	chr2:86439070-88310990	MRPL35, REEP1, JMJD1A, VPS24, CGI149, RNF103, BC066991, RMND5A, CD8A, CD8B, AK310642, RGPD1, RGPD2, PLGLB2, LOC285074, ANAPC1, IGKV3, BC073906, AK312010, BC009508, BC070200, PLGLB1	CHD	-	-	-
23731540	chr2	86560526	88295964	chr2:86560526-88295964	REEP1, JMJD1A, VPS24, CGI149, RNF103, BC066991, RMND5A, CD8A, CD8B, AK310642, RGPD1, RGPD2, PLGLB2, LOC285074, ANAPC1, IGKV3, BC073906, AK312010, BC009508, BC070200, PLGLB1	CHB	-	-	-
23731540	chr2	97562551	98634194	chr2:97562551-98634194	FAHD2B, ANKRD36, UNQ2430, KIAA1641, BC032409, COX5B, ACTR1B, BC039374, ZAP70, TMEM131	GIH	-	-	-
23731540	chr2	108912759	109994390	chr2:108912759-109994390	SULT1C2, SULT1C4, GCC2, BC004487, LIMS1, LIMS3, BC022365, RANBP2, CCDC138, EDAR, SH3RF3	LWK	-	-	-
23731540	chr2	108920201	109544052	chr2:108920201-109544052	SULT1C2, SULT1C4, GCC2, BC004487, LIMS1, LIMS3, BC022365, RANBP2, CCDC138, EDAR	JPT	-	-	-
23731540	chr2	108925572	108971351	chr2:108925572-108971351	SULT1C2	CHB	-	-	-
23731540	chr2	108943203	109408776	chr2:108943203-109408776	SULT1C4, GCC2, BC004487, LIMS1, LIMS3, BC022365, RANBP2, CCDC138	CHD	-	-	-
23731540	chr2	108944448	109345484	chr2:108944448-109345484	SULT1C4, GCC2, BC004487, LIMS1, LIMS3, BC022365, RANBP2	CHS	-	-	-
23731540	chr2	118953701	118998930	chr2:118953701-118998930	-	CHB	-	-	-
23731540	chr2	118953701	118998930	chr2:118953701-118998930	-	CHD	-	-	-
23731540	chr2	118953701	118998930	chr2:118953701-118998930	-	JPT	-	-	-
23731540	chr2	118953701	118998930	chr2:118953701-118998930	-	MEX	-	-	-
23731540	chr2	121672118	121732035	chr2:121672118-121732035	hGli2, GLI2, Gli2	CEU	-	-	-
23731540	chr2	121672118	121732035	chr2:121672118-121732035	hGli2, GLI2, Gli2	CHB	-	-	-
23731540	chr2	121672118	121732035	chr2:121672118-121732035	hGli2, GLI2, Gli2	CHD	-	-	-
23731540	chr2	121672118	121732035	chr2:121672118-121732035	hGli2, GLI2, Gli2	GIH	-	-	-
23731540	chr2	121672118	121732035	chr2:121672118-121732035	hGli2, GLI2, Gli2	JPT	-	-	-
23731540	chr2	121672118	121729970	chr2:121672118-121729970	hGli2, GLI2, Gli2	MAS	-	-	-
23731540	chr2	121672118	121725418	chr2:121672118-121725418	hGli2, GLI2, Gli2	MEX	-	-	-
23731540	chr2	121672118	121732035	chr2:121672118-121732035	hGli2, GLI2, Gli2	TSI	-	-	-
23731540	chr2	125581925	126361182	chr2:125581925-126361182	-	CHS	-	-	-
23731540	chr2	125701506	126353742	chr2:125701506-126353742	-	CHD	-	-	-
23731540	chr2	125735143	126331343	chr2:125735143-126331343	-	JPT	-	-	-
23731540	chr2	127953054	128621094	chr2:127953054-128621094	CYP27C1, ERCC3, MAP3K2, PROC, IWS1, BC022892, DKFZp761G0123, MYO7B, FLJ00256, LIMS2, GPR17, SFT2D3, WDR33, BC031919, POLR2D, AMMECR1L	MEX	-	-	-
23731540	chr2	131134060	131531199	chr2:131134060-131531199	AK054990, AX748030, DKFZp434F1719, CFC1, BC127844, TISP43, BC064385, AY726562, CFC1B, GPR148, FAM123C	CHB	-	-	-
23731540	chr2	131134060	131531199	chr2:131134060-131531199	AK054990, AX748030, DKFZp434F1719, CFC1, BC127844, TISP43, BC064385, AY726562, CFC1B, GPR148, FAM123C	CHD	-	-	-
23731540	chr2	131134060	131531199	chr2:131134060-131531199	AK054990, AX748030, DKFZp434F1719, CFC1, BC127844, TISP43, BC064385, AY726562, CFC1B, GPR148, FAM123C	JPT	-	-	-
23731540	chr2	131143136	131484635	chr2:131143136-131484635	AK054990, AX748030, DKFZp434F1719, CFC1, BC127844, TISP43, BC064385, AY726562, CFC1B	CEU	-	-	-
23731540	chr2	131143136	131484635	chr2:131143136-131484635	AK054990, AX748030, DKFZp434F1719, CFC1, BC127844, TISP43, BC064385, AY726562, CFC1B	GIH	-	-	-
23731540	chr2	131143136	131482478	chr2:131143136-131482478	AK054990, AX748030, DKFZp434F1719, CFC1, BC127844, TISP43, BC064385, AY726562, CFC1B	MEX	-	-	-
23731540	chr2	131143136	131482478	chr2:131143136-131482478	AK054990, AX748030, DKFZp434F1719, CFC1, BC127844, TISP43, BC064385, AY726562, CFC1B	TSI	-	-	-
23731540	chr2	134382097	134787677	chr2:134382097-134787677	-	MKK	-	-	-
23731540	chr2	135755629	136219831	chr2:135755629-136219831	YSK4, RAB3GAP1, DKFZp434A012, DKFZP434B1727, ZRANB3	MKK	-	-	-
23731540	chr2	136388473	136788978	chr2:136388473-136788978	R3HDM1, UBXN4, UBXD2, LCT, AK097922, MCM6, DARS, DKFZp781B11202	CEU	-	-	-
23731540	chr2	136407445	136788978	chr2:136407445-136788978	R3HDM1, UBXN4, UBXD2, LCT, AK097922, MCM6, DARS, DKFZp781B11202	MKK	-	-	-
23731540	chr2	137081149	137812072	chr2:137081149-137812072	THSD7B	MKK	-	-	-
23731540	chr2	137284405	139010820	chr2:137284405-139010820	THSD7B, HNMT	CEU	-	-	-
23731540	chr2	152490458	152736890	chr2:152490458-152736890	ARL5A, CACNB4	MEX	-	-	-
23731540	chr2	158123570	158285377	chr2:158123570-158285377	GALNT5, ERMN, CYTIP	TSI	-	-	-
23731540	chr2	159027388	159586678	chr2:159027388-159586678	CCDC148, PKP4, AK126351	INS	-	-	-
23731540	chr2	159103228	159577339	chr2:159103228-159577339	CCDC148, PKP4, AK126351	GIH	-	-	-
23731540	chr2	167851722	168514672	chr2:167851722-168514672	XIRP2, CMYA3	CEU	-	-	-
23731540	chr2	177647815	177890113	chr2:177647815-177890113	-	MAS	-	-	-
23731540	chr2	177653757	177858846	chr2:177653757-177858846	-	CHD	-	-	-
23731540	chr2	177680063	177858846	chr2:177680063-177858846	-	CHS	-	-	-
23731540	chr2	177691497	177871004	chr2:177691497-177871004	-	CHB	-	-	-
23731540	chr2	177692572	177850235	chr2:177692572-177850235	-	JPT	-	-	-
23731540	chr2	178148288	178556919	chr2:178148288-178556919	DKFZp451M2119, AGPS, TTC30B, TTC30A, PDE11A	GIH	-	-	-
23731540	chr2	178206841	178556919	chr2:178206841-178556919	AGPS, TTC30B, TTC30A, PDE11A	CEU	-	-	-
23731540	chr2	178206841	178556919	chr2:178206841-178556919	AGPS, TTC30B, TTC30A, PDE11A	TSI	-	-	-
23731540	chr2	178226009	178556575	chr2:178226009-178556575	AGPS, TTC30B, TTC30A, PDE11A	MEX	-	-	-
23731540	chr2	190492804	190946600	chr2:190492804-190946600	ASNSD1, FL25415, ANKAR, OSGEPL1, ORMDL1, PMS1, CR603438, MSTN	INS	-	-	-
23731540	chr2	190493642	190944051	chr2:190493642-190944051	ASNSD1, FL25415, ANKAR, OSGEPL1, ORMDL1, PMS1, CR603438, MSTN	CEU	-	-	-
23731540	chr2	190504787	190948685	chr2:190504787-190948685	ASNSD1, FL25415, ANKAR, OSGEPL1, ORMDL1, PMS1, CR603438, MSTN	GIH	-	-	-
23731540	chr2	192230067	192338718	chr2:192230067-192338718	MYO1B, myh	CEU	-	-	-
23731540	chr2	192230067	192338718	chr2:192230067-192338718	MYO1B, myh	GIH	-	-	-
23731540	chr2	192230067	192338718	chr2:192230067-192338718	MYO1B, myh	MEX	-	-	-
23731540	chr2	192230067	192338718	chr2:192230067-192338718	MYO1B, myh	TSI	-	-	-
23731540	chr2	192755177	192865778	chr2:192755177-192865778	TMEFF2	JPT	-	-	-
23731540	chr2	194893545	195223540	chr2:194893545-195223540	BC038548	ASW	-	-	-
23731540	chr2	194893545	195180067	chr2:194893545-195180067	-	LWK	-	-	-
23731540	chr2	194893545	195192999	chr2:194893545-195192999	-	YRI	-	-	-
23731540	chr2	194994568	195147431	chr2:194994568-195147431	-	JPT	-	-	-
23731540	chr2	194994568	195147431	chr2:194994568-195147431	-	MEX	-	-	-
23731540	chr2	194994568	195128137	chr2:194994568-195128137	-	MKK	-	-	-
23731540	chr2	195080910	195348270	chr2:195080910-195348270	BC038548	TSI	-	-	-
23731540	chr2	196738930	197070382	chr2:196738930-197070382	STK17B, HECW2	GIH	-	-	-
23731540	chr2	196741326	197070442	chr2:196741326-197070442	STK17B, HECW2	CEU	-	-	-
23731540	chr2	197274355	197600294	chr2:197274355-197600294	CCDC150	MEX	-	-	-
23731540	chr2	197298222	197500771	chr2:197298222-197500771	-	CHB	-	-	-
23731540	chr2	197298222	197500771	chr2:197298222-197500771	-	CHD	-	-	-
23731540	chr2	197298222	197515863	chr2:197298222-197515863	CCDC150	CHS	-	-	-
23731540	chr2	197302448	197833530	chr2:197302448-197833530	CCDC150, GTF3C3, DKFZp761E129, C2orf66, hPGAP1, PGAP1, ANKRD44	TSI	-	-	-
23731540	chr2	197303994	197482048	chr2:197303994-197482048	-	CEU	-	-	-
23731540	chr2	197303994	197522966	chr2:197303994-197522966	CCDC150	JPT	-	-	-
23731540	chr2	197309807	197816284	chr2:197309807-197816284	CCDC150, GTF3C3, DKFZp761E129, C2orf66, hPGAP1, PGAP1	GIH	-	-	-
23731540	chr2	197309807	197863184	chr2:197309807-197863184	CCDC150, GTF3C3, DKFZp761E129, C2orf66, hPGAP1, PGAP1, ANKRD44	INS	-	-	-
23731540	chr2	197309807	197812621	chr2:197309807-197812621	CCDC150, GTF3C3, DKFZp761E129, C2orf66, hPGAP1, PGAP1	MAS	-	-	-
23731540	chr2	197765049	198041518	chr2:197765049-198041518	PGAP1, ANKRD44	JPT	-	-	-
23731540	chr2	199176823	199298854	chr2:199176823-199298854	AK096499	CHS	-	-	-
23731540	chr2	206203291	206287887	chr2:206203291-206287887	-	CEU	-	-	-
23731540	chr2	206261143	206342846	chr2:206261143-206342846	-	JPT	-	-	-
23731540	chr2	206263581	206342846	chr2:206263581-206342846	-	CHB	-	-	-
23731540	chr2	206263581	206343059	chr2:206263581-206343059	-	CHD	-	-	-
23731540	chr2	206263581	206343059	chr2:206263581-206343059	-	MEX	-	-	-
23731540	chr2	206287887	206342846	chr2:206287887-206342846	-	CHS	-	-	-
23731540	chr2	206290376	206343059	chr2:206290376-206343059	-	GIH	-	-	-
23731540	chr2	206290376	206343059	chr2:206290376-206343059	-	INS	-	-	-
23731540	chr2	209046100	209093069	chr2:209046100-209093069	C2orf80	MAS	-	-	-
23731540	chr2	213221111	213404389	chr2:213221111-213404389	ERBB4	CHS	-	-	-
23731540	chr2	213258622	213429063	chr2:213258622-213429063	ERBB4	CHD	-	-	-
23731540	chr2	213270441	213429063	chr2:213270441-213429063	ERBB4	CHB	-	-	-
23731540	chr2	213412426	213557284	chr2:213412426-213557284	-	CHS	-	-	-
23731540	chr2	213413231	213559229	chr2:213413231-213559229	-	JPT	-	-	-
23731540	chr2	213421764	213559229	chr2:213421764-213559229	-	MAS	-	-	-
23731540	chr2	218479260	218535809	chr2:218479260-218535809	AK090954	CHS	-	-	-
23731540	chr2	219266204	219683643	chr2:219266204-219683643	CTDSP1, VIL1, USP37, RQCD1, PLCD4, ZNF142, BCS1L, RNF25, STK36, KIAA1278, TTLL4, CYP27A1	MEX	-	-	-
23731540	chr2	219271804	219698004	chr2:219271804-219698004	VIL1, USP37, RQCD1, PLCD4, ZNF142, BCS1L, RNF25, STK36, KIAA1278, TTLL4, CYP27A1, AX748340, PRKAG3	CHB	-	-	-
23731540	chr2	219271804	219719732	chr2:219271804-219719732	VIL1, USP37, RQCD1, PLCD4, ZNF142, BCS1L, RNF25, STK36, KIAA1278, TTLL4, CYP27A1, AX748340, PRKAG3	GIH	-	-	-
23731540	chr2	219283097	219698004	chr2:219283097-219698004	VIL1, USP37, RQCD1, PLCD4, ZNF142, BCS1L, RNF25, STK36, KIAA1278, TTLL4, CYP27A1, AX748340, PRKAG3	JPT	-	-	-
23731540	chr2	219494544	219683643	chr2:219494544-219683643	PLCD4, ZNF142, BCS1L, RNF25, STK36, KIAA1278, TTLL4, CYP27A1	CHD	-	-	-
23731540	chr2	219514943	219681601	chr2:219514943-219681601	ZNF142, BCS1L, RNF25, STK36, KIAA1278, TTLL4, CYP27A1	MAS	-	-	-
23731540	chr2	237198025	237229834	chr2:237198025-237229834	-	CEU	-	-	-
23731540	chr2	237198025	237444259	chr2:237198025-237444259	IQCA1	GIH	-	-	-
23731540	chr2	237201756	237410658	chr2:237201756-237410658	IQCA1	INS	-	-	-
23731540	chr2	237238496	237402565	chr2:237238496-237402565	IQCA1	MAS	-	-	-
23731540	chr3	438656	465476	chr3:438656-465476	CHL1	GIH	-	-	-
23731540	chr3	438656	465476	chr3:438656-465476	CHL1	MEX	-	-	-
23731540	chr3	438656	465476	chr3:438656-465476	CHL1	TSI	-	-	-
23731540	chr3	440028	465476	chr3:440028-465476	CHL1	INS	-	-	-
23731540	chr3	1131724	1157509	chr3:1131724-1157509	hNB, CNTN6	CHS	-	-	-
23731540	chr3	11943454	12488027	chr3:11943454-12488027	DQ587806, SYN2, TIMP4, GSTM1L, NR_003112, PPARG	GIH	-	-	-
23731540	chr3	12494794	12741219	chr3:12494794-12741219	TSEN2, MKRN2, RAF1	CHS	-	-	-
23731540	chr3	19115331	19218158	chr3:19115331-19218158	KCNH8	MAS	-	-	-
23731540	chr3	19123532	19218158	chr3:19123532-19218158	KCNH8	INS	-	-	-
23731540	chr3	25726528	25937175	chr3:25726528-25937175	NGLY1, OXSM, BC033370	CEU	-	-	-
23731540	chr3	25726528	25898413	chr3:25726528-25898413	NGLY1, OXSM	TSI	-	-	-
23731540	chr3	25728407	26358041	chr3:25728407-26358041	NGLY1, OXSM, BC033370	GIH	-	-	-
23731540	chr3	25842326	25949300	chr3:25842326-25949300	BC033370	CHB	-	-	-
23731540	chr3	25842326	25949300	chr3:25842326-25949300	BC033370	CHD	-	-	-
23731540	chr3	25924698	26329265	chr3:25924698-26329265	-	TSI	-	-	-
23731540	chr3	25930204	26131150	chr3:25930204-26131150	-	JPT	-	-	-
23731540	chr3	25930262	25992250	chr3:25930262-25992250	-	CHS	-	-	-
23731540	chr3	25937175	26339081	chr3:25937175-26339081	-	MAS	-	-	-
23731540	chr3	25962358	26195976	chr3:25962358-26195976	-	CHB	-	-	-
23731540	chr3	27027497	27598518	chr3:27027497-27598518	NEK10, SLC4A7, SBC2	CHD	-	-	-
23731540	chr3	44146523	44948770	chr3:44146523-44948770	AK124776, DQ592230, AX748152, BX648094, C3orf23, ZNF445, BC014381, ZFP, ZNF167, ZNF660, ZNF197, ZnF20, ZNF35, ZNF502, ZNF501, KIAA1143, KIF15, TMEM42, TGM4	JPT	-	-	-
23731540	chr3	44197258	45114302	chr3:44197258-45114302	AX748152, BX648094, C3orf23, ZNF445, BC014381, ZFP, ZNF167, ZNF660, ZNF197, ZnF20, ZNF35, ZNF502, ZNF501, KIAA1143, KIF15, TMEM42, TGM4, BC101286, BC101287, ZDHHC3, EXOSC7, CLEC3B	CHB	-	-	-
23731540	chr3	44198849	45097509	chr3:44198849-45097509	AX748152, BX648094, C3orf23, ZNF445, BC014381, ZFP, ZNF167, ZNF660, ZNF197, ZnF20, ZNF35, ZNF502, ZNF501, KIAA1143, KIF15, TMEM42, TGM4, BC101286, BC101287, ZDHHC3, EXOSC7, CLEC3B	CHD	-	-	-
23731540	chr3	48418214	52068736	chr3:48418214-52068736	FBXW12, KIAA0407, PLXNB1, CCDC51, CCDC72, ATRIP, TREX1, SHISA5, DKFZp566M051, PFKFB4, UCN2, COL7A1, UQCRC1, TMEM89, CELSR3, SLC26A6, MEGF2, NCKIPSD, IP6K2, DKFZp564L0678, PRKAR2A, AK127190, SLC25A20,	MEX	-	-	-
23731540	chr3	48633245	49359943	chr3:48633245-49359943	UQCRC1, TMEM89, CELSR3, SLC26A6, MEGF2, NCKIPSD, IP6K2, DKFZp564L0678, PRKAR2A, AK127190, SLC25A20, C3orf71, ARIH2, Ari2, P4HTM, DKFZp586D1521, WDR6, DKFZp434F1720, DALRD3, C3orf60, CS266631, DM004443	GIH	-	-	-
23731540	chr3	48658467	49735746	chr3:48658467-49735746	TMEM89, CELSR3, SLC26A6, MEGF2, NCKIPSD, IP6K2, DKFZp564L0678, PRKAR2A, AK127190, SLC25A20, C3orf71, ARIH2, Ari2, P4HTM, DKFZp586D1521, WDR6, DKFZp434F1720, DALRD3, C3orf60, CS266631, DM004443, IMPDH2	INS	-	-	-
23731540	chr3	48719638	49721532	chr3:48719638-49721532	NCKIPSD, IP6K2, DKFZp564L0678, PRKAR2A, AK127190, SLC25A20, C3orf71, ARIH2, Ari2, P4HTM, DKFZp586D1521, WDR6, DKFZp434F1720, DALRD3, C3orf60, CS266631, DM004443, IMPDH2, BC009321, QRICH1, QARS, USP19,	CHS	-	-	-
23731540	chr3	48721040	49738945	chr3:48721040-49738945	NCKIPSD, IP6K2, DKFZp564L0678, PRKAR2A, AK127190, SLC25A20, C3orf71, ARIH2, Ari2, P4HTM, DKFZp586D1521, WDR6, DKFZp434F1720, DALRD3, C3orf60, CS266631, DM004443, IMPDH2, BC009321, QRICH1, QARS, USP19,	CHB	-	-	-
23731540	chr3	48721040	49735746	chr3:48721040-49735746	NCKIPSD, IP6K2, DKFZp564L0678, PRKAR2A, AK127190, SLC25A20, C3orf71, ARIH2, Ari2, P4HTM, DKFZp586D1521, WDR6, DKFZp434F1720, DALRD3, C3orf60, CS266631, DM004443, IMPDH2, BC009321, QRICH1, QARS, USP19,	CHD	-	-	-
23731540	chr3	48721040	49738945	chr3:48721040-49738945	NCKIPSD, IP6K2, DKFZp564L0678, PRKAR2A, AK127190, SLC25A20, C3orf71, ARIH2, Ari2, P4HTM, DKFZp586D1521, WDR6, DKFZp434F1720, DALRD3, C3orf60, CS266631, DM004443, IMPDH2, BC009321, QRICH1, QARS, USP19,	JPT	-	-	-
23731540	chr3	48819668	49735746	chr3:48819668-49735746	PRKAR2A, AK127190, SLC25A20, C3orf71, ARIH2, Ari2, P4HTM, DKFZp586D1521, WDR6, DKFZp434F1720, DALRD3, C3orf60, CS266631, DM004443, IMPDH2, BC009321, QRICH1, QARS, USP19, LAMB2, LAMB2L, CCDC71, KLHDC8B	MAS	-	-	-
23731540	chr3	49836707	52070955	chr3:49836707-52070955	UNQ9392, CDH29, C3orf54, UBA7, TRAIP, CAMKV, DKFZp564E0482, MST1R, MON1A, RBM6, RBM5, AK125500, SEMA3F, GNAT1, SLC38A3, GNAI2, WUGSC, BC033528, SEMA, SEMA3B, C3orf45, IFRD2, HYAL3, NAT6, HYAL1, HYAL2,	GIH	-	-	-
23731540	chr3	58063331	58157859	chr3:58063331-58157859	FLNB, BC041347	JPT	-	-	-
23731540	chr3	71412838	71638180	chr3:71412838-71638180	hFKHLB, AK025793	JPT	-	-	-
23731540	chr3	72909272	72971749	chr3:72909272-72971749	GLT8D4	JPT	-	-	-
23731540	chr3	81483424	82034178	chr3:81483424-82034178	GBE1, BC045574	INS	-	-	-
23731540	chr3	88097024	88296807	chr3:88097024-88296807	CGGBP1, ZNF654, C3orf38	INS	-	-	-
23731540	chr3	96187254	97327567	chr3:96187254-97327567	EPHA6, DKFZp434C1418	CHB	-	-	-
23731540	chr3	96907996	97309809	chr3:96907996-97309809	EPHA6, DKFZp434C1418	GIH	-	-	-
23731540	chr3	99375151	100054160	chr3:99375151-100054160	COL8A1, C3orf26, FILIP1L, AF090939, TMEM30C, TBC1D23, DKFZp667G062, NIT2	ASW	-	-	-
23731540	chr3	101902589	102015319	chr3:101902589-102015319	ZPLD1	CHB	-	-	-
23731540	chr3	101902589	101974506	chr3:101902589-101974506	ZPLD1	CHD	-	-	-
23731540	chr3	101902589	101974506	chr3:101902589-101974506	ZPLD1	CHS	-	-	-
23731540	chr3	101902589	102195661	chr3:101902589-102195661	ZPLD1	GIH	-	-	-
23731540	chr3	101902589	101974506	chr3:101902589-101974506	ZPLD1	JPT	-	-	-
23731540	chr3	101902589	102194775	chr3:101902589-102194775	ZPLD1	MAS	-	-	-
23731540	chr3	104644564	104805684	chr3:104644564-104805684	-	MAS	-	-	-
23731540	chr3	104651280	104840651	chr3:104651280-104840651	-	CHD	-	-	-
23731540	chr3	107225936	107561983	chr3:107225936-107561983	BBX, HBP2, BC045586, BC039365, BC104746, LOC151658, BC113057	MAS	-	-	-
23731540	chr3	107226005	107555466	chr3:107226005-107555466	BBX, HBP2	CHD	-	-	-
23731540	chr3	107233097	107554453	chr3:107233097-107554453	BBX, HBP2	CHB	-	-	-
23731540	chr3	107233327	107461731	chr3:107233327-107461731	BBX	CHS	-	-	-
23731540	chr3	110508263	110829907	chr3:110508263-110829907	LOC151760, PVRL3	TSI	-	-	-
23731540	chr3	110517943	110932326	chr3:110517943-110932326	LOC151760, PVRL3	GIH	-	-	-
23731540	chr3	110525573	110932326	chr3:110525573-110932326	LOC151760, PVRL3	CEU	-	-	-
23731540	chr3	119391423	121705842	chr3:119391423-121705842	COX17, AAT1, DKFZp434B1917, C3orf15, aat, NR1I2, GSK3B, BC035247, GPR156, LRRC58, FSTL1, NDUFB4, LOC727762, HGD, RABL3, GTF2E1, BC032918, STXBP5L, POLQ, ARGFX, FBXO40, HCLS1, GOLGB1, IQCB1, OK, TRAITS	MEX	-	-	-
23731540	chr3	120148298	120426750	chr3:120148298-120426750	FSTL1, NDUFB4, LOC727762, HGD, RABL3	CHB	-	-	-
23731540	chr3	123453061	123522446	chr3:123453061-123522446	-	CEU	-	-	-
23731540	chr3	123453061	123522446	chr3:123453061-123522446	-	TSI	-	-	-
23731540	chr3	129068655	129646689	chr3:129068655-129646689	RPL32P3, BX641154, AX721251, SNORA7B, C3orf25, MBD4, IFT122, WDR10, RHO, H1FOO, PLXND1, KIAA0620, TMCC1, CR621912, CR593374	CEU	-	-	-
23731540	chr3	135292098	136760246	chr3:135292098-136760246	PPP2R3A, MSL2, PCCB, STAG1, DKFZp781D1416, STAG1, TMEM22, NCK1, IL20RB, UNQ557, FNDC6, AX746877	CHD	-	-	-
23731540	chr3	135294115	135926622	chr3:135294115-135926622	PPP2R3A, MSL2	CHB	-	-	-
23731540	chr3	135372327	135425766	chr3:135372327-135425766	-	MAS	-	-	-
23731540	chr3	135969755	136690391	chr3:135969755-136690391	PCCB, STAG1, DKFZp781D1416, STAG1, TMEM22, NCK1, IL20RB, UNQ557	MAS	-	-	-
23731540	chr3	139030783	139247526	chr3:139030783-139247526	MRPS22, GK002, COPB2, RBP2, RBP1	CHD	-	-	-
23731540	chr3	139030783	139243460	chr3:139030783-139243460	MRPS22, GK002, COPB2, RBP2, RBP1	JPT	-	-	-
23731540	chr3	139031773	139247526	chr3:139031773-139247526	MRPS22, GK002, COPB2, RBP2, RBP1	CHS	-	-	-
23731540	chr3	140670142	140764772	chr3:140670142-140764772	SLC25A36	INS	-	-	-
23731540	chr3	140674192	140774853	chr3:140674192-140774853	SLC25A36, SPSB4	GIH	-	-	-
23731540	chr3	175222761	175490670	chr3:175222761-175490670	-	JPT	-	-	-
23731540	chr3	175222761	175507453	chr3:175222761-175507453	-	MAS	-	-	-
23731540	chr3	175224459	175497466	chr3:175224459-175497466	-	CHS	-	-	-
23731540	chr3	175267563	175510469	chr3:175267563-175510469	-	CHB	-	-	-
23731540	chr3	180351804	180374223	chr3:180351804-180374223	CCDC39, DKFZp434A128	MAS	-	-	-
23731540	chr3	188643729	188680081	chr3:188643729-188680081	TPRG1	TSI	-	-	-
23731540	chr3	188647208	188680081	chr3:188647208-188680081	TPRG1	CEU	-	-	-
23731540	chr3	197300565	197564995	chr3:197300565-197564995	CR618409, LOC220729, BC094848, AK311713, BC053580, BC044310, KIAA0226, FYTTD1, LRCH3	CHB	-	-	-
23731540	chr3	197335321	197566254	chr3:197335321-197566254	CR618409, LOC220729, BC094848, AK311713, BC053580, BC044310, KIAA0226, FYTTD1, LRCH3	MAS	-	-	-
23731540	chr4	16753863	16817280	chr4:16753863-16817280	-	CEU	-	-	-
23731540	chr4	28937580	29129308	chr4:28937580-29129308	-	MAS	-	-	-
23731540	chr4	29903052	30156893	chr4:29903052-30156893	-	MEX	-	-	-
23731540	chr4	30182295	30390253	chr4:30182295-30390253	-	INS	-	-	-
23731540	chr4	33166704	34350170	chr4:33166704-34350170	AK093205, BC036345	CHS	-	-	-
23731540	chr4	33308646	33411515	chr4:33308646-33411515	-	CHB	-	-	-
23731540	chr4	33309890	33423283	chr4:33309890-33423283	-	ASW	-	-	-
23731540	chr4	33309890	33423283	chr4:33309890-33423283	-	CEU	-	-	-
23731540	chr4	33309890	33411515	chr4:33309890-33411515	-	CHD	-	-	-
23731540	chr4	33309890	33411515	chr4:33309890-33411515	-	JPT	-	-	-
23731540	chr4	33309890	33423283	chr4:33309890-33423283	-	MEX	-	-	-
23731540	chr4	33309890	33423283	chr4:33309890-33423283	-	MKK	-	-	-
23731540	chr4	33382909	33423283	chr4:33382909-33423283	-	TSI	-	-	-
23731540	chr4	33423283	34848964	chr4:33423283-34848964	AK093205, BC036345	CHB	-	-	-
23731540	chr4	33482750	34348697	chr4:33482750-34348697	AK093205, BC036345	INS	-	-	-
23731540	chr4	33642614	34542371	chr4:33642614-34542371	AK093205, BC036345	MEX	-	-	-
23731540	chr4	33643360	34348697	chr4:33643360-34348697	AK093205, BC036345	GIH	-	-	-
23731540	chr4	33913556	34348697	chr4:33913556-34348697	BC036345	CEU	-	-	-
23731540	chr4	34084698	34364751	chr4:34084698-34364751	-	TSI	-	-	-
23731540	chr4	41820275	42171073	chr4:41820275-42171073	CR590209, BC025350, TMEM33, SHINC3, WDR21B, DCAF4L1, SLC30A9, BEND4, CCDC4	CHS	-	-	-
23731540	chr4	41820695	42116794	chr4:41820695-42116794	CR590209, BC025350, TMEM33, SHINC3, WDR21B, DCAF4L1, SLC30A9, BEND4, CCDC4	CHB	-	-	-
23731540	chr4	41820695	42110454	chr4:41820695-42110454	CR590209, BC025350, TMEM33, SHINC3, WDR21B, DCAF4L1, SLC30A9	JPT	-	-	-
23731540	chr4	41826336	42165988	chr4:41826336-42165988	CR590209, BC025350, TMEM33, SHINC3, WDR21B, DCAF4L1, SLC30A9, BEND4, CCDC4	INS	-	-	-
23731540	chr4	41841334	42174810	chr4:41841334-42174810	CR590209, BC025350, TMEM33, SHINC3, WDR21B, DCAF4L1, SLC30A9, BEND4, CCDC4	GIH	-	-	-
23731540	chr4	41850006	42201089	chr4:41850006-42201089	CR590209, BC025350, TMEM33, SHINC3, WDR21B, DCAF4L1, SLC30A9, BEND4, CCDC4	TSI	-	-	-
23731540	chr4	41894946	42110454	chr4:41894946-42110454	TMEM33, SHINC3, WDR21B, DCAF4L1, SLC30A9	MEX	-	-	-
23731540	chr4	41902017	42197205	chr4:41902017-42197205	TMEM33, SHINC3, WDR21B, DCAF4L1, SLC30A9, BEND4, CCDC4	CEU	-	-	-
23731540	chr4	41914591	42113800	chr4:41914591-42113800	TMEM33, SHINC3, WDR21B, DCAF4L1, SLC30A9, BEND4, CCDC4	CHD	-	-	-
23731540	chr4	41934586	42007203	chr4:41934586-42007203	TMEM33, SHINC3, WDR21B, DCAF4L1, SLC30A9	MAS	-	-	-
23731540	chr4	46049120	48197767	chr4:46049120-48197767	GABRG1, hPMS8, GABRA2, COX7B2, GABRA4, GABRB1, COMMD8, ATP10D, KIAA1487, CORIN, CRN, HOZFP, NFXL1, BC041434, CNGA1, NPAL1, TXK, TEC	ASW	-	-	-
23731540	chr4	53665855	55094629	chr4:53665855-55094629	RASL11B, SCFD2, BC042091, AK055055, FIP1L1, PDGFRA, DKFZp586K0717, LNX1, UNQ574, RPL21_17_477, CHIC2, GSX2	ASW	-	-	-
23731540	chr4	56030182	56179883	chr4:56030182-56179883	-	CEU	-	-	-
23731540	chr4	56030182	56179883	chr4:56030182-56179883	-	MEX	-	-	-
23731540	chr4	60858902	61249246	chr4:60858902-61249246	-	MEX	-	-	-
23731540	chr4	60858902	61205535	chr4:60858902-61205535	-	TSI	-	-	-
23731540	chr4	69044774	69125514	chr4:69044774-69125514	LOC100130017, ferritin, FLJ41562, AK123556, TMPRSS11B	CHS	-	-	-
23731540	chr4	71520984	71567867	chr4:71520984-71567867	IGJ, UTP3	CHS	-	-	-
23731540	chr4	76492563	76834265	chr4:76492563-76834265	CDKL2, G3BP2, AK311578, USO1, DKFZp451D234, PPEF2, PPEF, NAAA	MAS	-	-	-
23731540	chr4	79488270	79885263	chr4:79488270-79885263	ANXA3, AK130099, AK057213, AK124062, BC040182, DKFZp434K0614, BMP2K, DKFZp434P0116, PAQR3, AK094144	TSI	-	-	-
23731540	chr4	79945449	80108181	chr4:79945449-80108181	BC036848	MAS	-	-	-
23731540	chr4	79948983	80189105	chr4:79948983-80189105	BC036848, AF088011	INS	-	-	-
23731540	chr4	81207963	81941456	chr4:81207963-81941456	FGF5, C4orf22	MEX	-	-	-
23731540	chr4	81214575	81971241	chr4:81214575-81971241	C4orf22, BMP3	CEU	-	-	-
23731540	chr4	99589521	102130225	chr4:99589521-102130225	AK098333, EIF4E, METAP1, ADH5, AF086487, BX647987, ADH4, ADH6, BC038532, ADH1A, ADH1B, ADH1C, ADH7, C4orf17, DKFZp434G072, RG9MTD2, MTTP, AL832378, DAPP1, MAPKSP1, MAP2K1IP1, DNAJB14, UNQ9427, H2AFZ,	MAS	-	-	-
23731540	chr4	99884645	100329693	chr4:99884645-100329693	METAP1, ADH5, AF086487, BX647987, ADH4, ADH6, BC038532, ADH1A, ADH1B, ADH1C	JPT	-	-	-
23731540	chr4	99976646	101196473	chr4:99976646-101196473	METAP1, ADH5, AF086487, BX647987, ADH4, ADH6, BC038532, ADH1A, ADH1B, ADH1C, ADH7, C4orf17, DKFZp434G072, RG9MTD2, MTTP, AL832378, DAPP1, MAPKSP1, MAP2K1IP1, DNAJB14, UNQ9427, H2AFZ, LOC256880, DDIT4L	LWK	-	-	-
23731540	chr4	106488559	106872553	chr4:106488559-106872553	FLJ20184, AK125951, INTS12, GSTCD, NPNT	MEX	-	-	-
23731540	chr4	106488663	106877631	chr4:106488663-106877631	FLJ20184, AK125951, INTS12, GSTCD, NPNT	CHB	-	-	-
23731540	chr4	106488663	106887163	chr4:106488663-106887163	FLJ20184, AK125951, INTS12, GSTCD, NPNT	CHD	-	-	-
23731540	chr4	106504943	106872553	chr4:106504943-106872553	FLJ20184, AK125951, INTS12, GSTCD, NPNT	CHS	-	-	-
23731540	chr4	106506244	106877631	chr4:106506244-106877631	FLJ20184, AK125951, INTS12, GSTCD, NPNT	CEU	-	-	-
23731540	chr4	106508526	106796829	chr4:106508526-106796829	FLJ20184, AK125951, INTS12, GSTCD	GIH	-	-	-
23731540	chr4	106508526	106672198	chr4:106508526-106672198	FLJ20184, AK125951, INTS12, GSTCD	MAS	-	-	-
23731540	chr4	106516028	106872553	chr4:106516028-106872553	FLJ20184, AK125951, INTS12, GSTCD, NPNT	JPT	-	-	-
23731540	chr4	109511500	111214566	chr4:109511500-111214566	AK094992, RPL34, OSTC, AGXT2L1, COL25A1, AK058136, BC009800, SEC24B, CCDC109B, CASP6, PLA2G12A, CFI, GAR1, NOLA1, RRH, LRIT3, EGF, ELOVL6	GIH	-	-	-
23731540	chr4	135331985	135548788	chr4:135331985-135548788	-	CHB	-	-	-
23731540	chr4	135331985	135548788	chr4:135331985-135548788	-	JPT	-	-	-
23731540	chr4	135421138	135481110	chr4:135421138-135481110	-	MAS	-	-	-
23731540	chr4	142917755	143229634	chr4:142917755-143229634	INPP4B	TSI	-	-	-
23731540	chr4	142920478	143228914	chr4:142920478-143228914	INPP4B	CEU	-	-	-
23731540	chr4	143426031	144276786	chr4:143426031-144276786	INPP4B, USP38, KIAA1891, GAB1	CHB	-	-	-
23731540	chr4	143437219	143941858	chr4:143437219-143941858	INPP4B	CHD	-	-	-
23731540	chr4	143437219	144256713	chr4:143437219-144256713	INPP4B, USP38, KIAA1891	CHS	-	-	-
23731540	chr4	143582924	144421722	chr4:143582924-144421722	INPP4B, USP38, KIAA1891, GAB1, BC030751	JPT	-	-	-
23731540	chr4	158424099	158690346	chr4:158424099-158690346	LOC340017	MEX	-	-	-
23731540	chr4	158611685	159874588	chr4:158611685-159874588	C4orf18, AK126266, AK096792, TMEM144, AK094909, LGR7, RXFP1, C4orf46, ETFDH, PPID, KIAA1450, FNIP2, C4orf45	CHB	-	-	-
23731540	chr4	158729559	159133681	chr4:158729559-159133681	C4orf18, AK126266, AK096792, TMEM144	JPT	-	-	-
23731540	chr4	158737934	159128631	chr4:158737934-159128631	C4orf18, AK126266, AK096792	CHS	-	-	-
23731540	chr4	158737934	159128617	chr4:158737934-159128617	C4orf18, AK126266, AK096792	MAS	-	-	-
23731540	chr4	158741459	159170654	chr4:158741459-159170654	C4orf18, AK126266, AK096792, TMEM144	CHD	-	-	-
23731540	chr4	159194870	159780244	chr4:159194870-159780244	AK094909, LGR7, RXFP1, C4orf46, ETFDH, PPID, KIAA1450, FNIP2	MAS	-	-	-
23731540	chr4	165492686	165559842	chr4:165492686-165559842	-	GIH	-	-	-
23731540	chr4	165492686	165559346	chr4:165492686-165559346	-	MEX	-	-	-
23731540	chr4	165518302	165559842	chr4:165518302-165559842	-	INS	-	-	-
23731540	chr4	170173357	170713166	chr4:170173357-170713166	SH3RF1, NEK1, CLCN3, BC058818, C4orf27	JPT	-	-	-
23731540	chr4	170195880	170778068	chr4:170195880-170778068	NEK1, CLCN3, BC058818, C4orf27	CHD	-	-	-
23731540	chr4	170203367	170761998	chr4:170203367-170761998	NEK1, CLCN3, BC058818, C4orf27	MEX	-	-	-
23731540	chr4	176220482	176485606	chr4:176220482-176485606	-	CEU	-	-	-
23731540	chr5	11737940	11840590	chr5:11737940-11840590	-	INS	-	-	-
23731540	chr5	11743161	11849590	chr5:11743161-11849590	-	CEU	-	-	-
23731540	chr5	11743161	11849590	chr5:11743161-11849590	-	GIH	-	-	-
23731540	chr5	11743161	11849590	chr5:11743161-11849590	-	MEX	-	-	-
23731540	chr5	11743161	11849590	chr5:11743161-11849590	-	TSI	-	-	-
23731540	chr5	14955153	16585349	chr5:14955153-16585349	FBXL7, 11, BC043001, ZNF622, FAM134B	MKK	-	-	-
23731540	chr5	38435305	38474149	chr5:38435305-38474149	EGFLAM	GIH	-	-	-
23731540	chr5	41629963	43712879	chr5:41629963-43712879	OXCT1, C5orf51, FBXO4, AK000840, GHR, AF230800, Z11851, AY216680, Chr5_400, SEPP1, AK056817, BC039088, BC013653, C5orf39, AK002146, DQ601842, BC101385, AK311398, ZNF131, AL832081, MGC42105, HMGCS1, CC	CHD	-	-	-
23731540	chr5	43617120	43704556	chr5:43617120-43704556	NNT	MKK	-	-	-
23731540	chr5	43786523	43948108	chr5:43786523-43948108	-	MKK	-	-	-
23731540	chr5	56730670	56749587	chr5:56730670-56749587	-	CHS	-	-	-
23731540	chr5	97029877	97258619	chr5:97029877-97258619	-	MEX	-	-	-
23731540	chr5	109004797	109242728	chr5:109004797-109242728	MAN2A1	ASW	-	-	-
23731540	chr5	109012276	109243971	chr5:109012276-109243971	MAN2A1	MKK	-	-	-
23731540	chr5	109602669	110354559	chr5:109602669-110354559	TMEM232, FLJ43080, SLC25A46	MEX	-	-	-
23731540	chr5	109610053	110236782	chr5:109610053-110236782	TMEM232, FLJ43080, SLC25A46	GIH	-	-	-
23731540	chr5	109610053	110399033	chr5:109610053-110399033	TMEM232, FLJ43080, SLC25A46	TSI	-	-	-
23731540	chr5	109613784	110236782	chr5:109613784-110236782	TMEM232, FLJ43080, SLC25A46	INS	-	-	-
23731540	chr5	109623599	109847344	chr5:109623599-109847344	TMEM232, FLJ43080	CEU	-	-	-
23731540	chr5	111948117	113054499	chr5:111948117-113054499	APC, APC, SRP19, ZRSR1, REEP5, DCP2, MCC, TSSK1B, YTHDC2	JPT	-	-	-
23731540	chr5	112688123	113135019	chr5:112688123-113135019	TSSK1B, YTHDC2	INS	-	-	-
23731540	chr5	115371082	115725791	chr5:115371082-115725791	COMMD10	TSI	-	-	-
23731540	chr5	117345425	117661740	chr5:117345425-117661740	BC044609	CHD	-	-	-
23731540	chr5	117347530	117568527	chr5:117347530-117568527	-	CHB	-	-	-
23731540	chr5	117347530	117673142	chr5:117347530-117673142	BC044609	CHS	-	-	-
23731540	chr5	117347530	117564267	chr5:117347530-117564267	-	JPT	-	-	-
23731540	chr5	117525973	117662282	chr5:117525973-117662282	BC044609	MAS	-	-	-
23731540	chr5	119669457	119868284	chr5:119669457-119868284	PRR16	CHB	-	-	-
23731540	chr5	119698012	119868284	chr5:119698012-119868284	PRR16	CHS	-	-	-
23731540	chr5	124361588	124491322	chr5:124361588-124491322	-	CHB	-	-	-
23731540	chr5	129447778	131332760	chr5:129447778-131332760	CHSY3, HINT1, LYRM7, CDC42SE2, RAPGEF6, FNIP1, ACSL6, KIAA0837	CEU	-	-	-
23731540	chr5	129690282	131340231	chr5:129690282-131340231	HINT1, LYRM7, CDC42SE2, RAPGEF6, FNIP1, ACSL6, KIAA0837	TSI	-	-	-
23731540	chr5	134847635	137739040	chr5:134847635-137739040	NEUROG1, CXCL14, LOC153328, IL9, FBL3B, FBXL21, LECT2, TGFBI, DAMS, SMAD5, BC092501, TRPC7, trp7, SPOCK1, KLHL3, KIAA1129, HNRNPA0, AK311328, NPY6R, MYOT, PKD2L2, FAM13B, AK310493, BRD8, WNT8A, NME5,	LWK	-	-	-
23731540	chr5	142167976	142421967	chr5:142167976-142421967	ARHGAP26, BC039527	CEU	-	-	-
23731540	chr5	142239288	142500828	chr5:142239288-142500828	ARHGAP26, BC039527, KIAA0621	TSI	-	-	-
23731540	chr6	9524704	9765893	chr6:9524704-9765893	MRDS1, OFCC1	CHS	-	-	-
23731540	chr6	25200468	28792477	chr6:25200468-28792477	BC029534, LRRC16A, SCGN, HIST1H2AA, HIST1H2BA, SLC17A4, SLC17A1, SLC17A3, SLC17A2, TRIM38, HIST1H1A, HIST1H3A, HIST1H4A, HIST1H4B, HIST1H3B, HIST1H2AB, HIST1H2BB, HIST1H3C, HIST1H1C, HFE, HIST1H4C, HI	GIH	-	-	-
23731540	chr6	26124303	26554968	chr6:26124303-26554968	HIST1H2AC, H2A, HIST1H1E, HIST1H2BD, HIST1H2BE, HIST1H4D, HIST1H3D, HIST1H3F, HIST1H2AD, HIST1H2BF, HIST1H4E, HIST1H2BG, HIST1H2AE, HIST1H3E, HIST1H1D, HIST1H4F, HIST1H4G, HIST1H2BH, HIST1H3G, BC07983	JPT	-	-	-
23731540	chr6	26325888	27299525	chr6:26325888-27299525	BTN3A2, BTN2A2, BTN3A1, BTN2A3, BTN3A3, BTN2A1, AK097539, BTN1A1, HMGN4, BC033330, ABT1, BC043245, ZNF322A, MGC22265, BX647648, BC044768, BC014312, HIST1H2BJ, HIST1H2AG, HIST1H2BK, HIST1H4I, HIST1H2AH	CHD	-	-	-
23731540	chr6	26337264	27185792	chr6:26337264-27185792	BTN3A2, BTN2A2, BTN3A1, BTN2A3, BTN3A3, BTN2A1, AK097539, BTN1A1, HMGN4, BC033330, ABT1, BC043245, ZNF322A, MGC22265, BX647648, BC044768, BC014312, HIST1H2BJ, HIST1H2AG, HIST1H2BK, HIST1H4I, HIST1H2AH	INS	-	-	-
23731540	chr6	26341062	27296512	chr6:26341062-27296512	BTN3A2, BTN2A2, BTN3A1, BTN2A3, BTN3A3, BTN2A1, AK097539, BTN1A1, HMGN4, BC033330, ABT1, BC043245, ZNF322A, MGC22265, BX647648, BC044768, BC014312, HIST1H2BJ, HIST1H2AG, HIST1H2BK, HIST1H4I, HIST1H2AH	CHS	-	-	-
23731540	chr6	26478927	27193095	chr6:26478927-27193095	AK097539, BTN1A1, HMGN4, BC033330, ABT1, BC043245, ZNF322A, MGC22265, BX647648, BC044768, BC014312, HIST1H2BJ, HIST1H2AG, HIST1H2BK, HIST1H4I, HIST1H2AH	MAS	-	-	-
23731540	chr6	26553273	29829566	chr6:26553273-29829566	BC033330, ABT1, BC043245, ZNF322A, MGC22265, BX647648, BC044768, BC014312, HIST1H2BJ, HIST1H2AG, HIST1H2BK, HIST1H4I, HIST1H2AH, PRSS16, FKSG47, FKSG83, DKFZp686G2037, ZNF391, BC132797, AX747641, ZNF1	MKK	-	-	-
23731540	chr6	27350381	28461221	chr6:27350381-28461221	ZNF391, BC132797, AX747641, ZNF184, BC035101, HIST1H2BL, HIST1H3H, HIST1H2AJ, HIST1H2BM, HIST1H4J, FKSG63, HIST1H4K, HIST1H2AK, HIST1H2BN, HIST1H2AL, HIST1H1B, HIST1H3I, HIST1H4L, HIST1H3J, HIST1H2AM,	MEX	-	-	-
23731540	chr6	27778982	28411244	chr6:27778982-28411244	HIST1H2AJ, HIST1H2BM, HIST1H4J, FKSG63, HIST1H4K, HIST1H2AK, HIST1H2BN, HIST1H2AL, HIST1H1B, HIST1H3I, HIST1H4L, HIST1H3J, HIST1H2AM, HIST1H2BO, OR2B2, OR2B6, CR606685, ZNF165, AK309286, CR592225, AK1	CEU	-	-	-
23731540	chr6	27788942	28442106	chr6:27788942-28442106	HIST1H4J, FKSG63, HIST1H4K, HIST1H2AK, HIST1H2BN, HIST1H2AL, HIST1H1B, HIST1H3I, HIST1H4L, HIST1H3J, HIST1H2AM, HIST1H2BO, OR2B2, OR2B6, CR606685, ZNF165, AK309286, CR592225, AK127889, BC043177, ZSCAN	TSI	-	-	-
23731540	chr6	28522695	30230128	chr6:28522695-30230128	SCAND3, AK056211, AK291391, TRIM27, ZNF311, OR2W1, OR2B3, OR2J3, OR2J2, LOC651503, OR14J1, OR5V1, OR12D3, OR12D2, OR11A1, 6M1, AJ459854, OR10C1, OR2H1, MAS1L, AK097713, UBD, GABBR1, SNORD32B, OR2H2, M	ASW	-	-	-
23731540	chr6	29362293	30171827	chr6:29362293-30171827	OR12D2, OR11A1, 6M1, AJ459854, OR10C1, OR2H1, MAS1L, AK097713, UBD, GABBR1, SNORD32B, OR2H2, MOG, ZFP57, HLA, AX747705, IFITM4P, HCG4, LOC554223, HLA, HLA, HLA, HLA, HLA, HLA, HCG2P7, AK097625, HCG4P6	GIH	-	-	-
23731540	chr6	29499416	30345118	chr6:29499416-30345118	AK097713, UBD, GABBR1, SNORD32B, OR2H2, MOG, ZFP57, HLA, AX747705, IFITM4P, HCG4, LOC554223, HLA, HLA, HLA, HLA, HLA, HLA, HCG2P7, AK097625, HCG4P6, BC035647, HCG9, AK126001, CR611202, AF238323, NCRNA	YRI	-	-	-
23731540	chr6	29530628	31569520	chr6:29530628-31569520	GABBR1, SNORD32B, OR2H2, MOG, ZFP57, HLA, AX747705, IFITM4P, HCG4, LOC554223, HLA, HLA, HLA, HLA, HLA, HLA, HCG2P7, AK097625, HCG4P6, BC035647, HCG9, AK126001, CR611202, AF238323, NCRNA00171, C6orf12,	CHS	-	-	-
23731540	chr6	29549443	31320810	chr6:29549443-31320810	GABBR1, SNORD32B, OR2H2, MOG, ZFP57, HLA, AX747705, IFITM4P, HCG4, LOC554223, HLA, HLA, HLA, HLA, HLA, HLA, HCG2P7, AK097625, HCG4P6, BC035647, HCG9, AK126001, CR611202, AF238323, NCRNA00171, C6orf12,	CHD	-	-	-
23731540	chr6	29723161	30089428	chr6:29723161-30089428	HCG4, LOC554223, HLA, HLA, HLA, HLA, HLA, HLA, HCG2P7, AK097625, HCG4P6, BC035647, HCG9, AK126001, CR611202, AF238323, NCRNA00171, C6orf12, ZNRD1, PPP1R11, RNF39, TRIM31	LWK	-	-	-
23731540	chr6	29727023	30332160	chr6:29727023-30332160	HCG4, LOC554223, HLA, HLA, HLA, HLA, HLA, HLA, HCG2P7, AK097625, HCG4P6, BC035647, HCG9, AK126001, CR611202, AF238323, NCRNA00171, C6orf12, ZNRD1, PPP1R11, RNF39, TRIM31, DQ587154, DQ580846, TRIM40, T	CEU	-	-	-
23731540	chr6	29730923	30345871	chr6:29730923-30345871	HCG4, LOC554223, HLA, HLA, HLA, HLA, HLA, HLA, HCG2P7, AK097625, HCG4P6, BC035647, HCG9, AK126001, CR611202, AF238323, NCRNA00171, C6orf12, ZNRD1, PPP1R11, RNF39, TRIM31, DQ587154, DQ580846, TRIM40, T	JPT	-	-	-
23731540	chr6	29834951	31932177	chr6:29834951-31932177	HLA, HLA, HLA, HCG2P7, AK097625, HCG4P6, BC035647, HCG9, AK126001, CR611202, AF238323, NCRNA00171, C6orf12, ZNRD1, PPP1R11, RNF39, TRIM31, DQ587154, DQ580846, TRIM40, TRIM10, TRIM15, TRIM26, FLJ45422,	CHB	-	-	-
23731540	chr6	30368457	31628733	chr6:30368457-31628733	HLA, GNL1, PRR3, ABCF1, PPP1R10, CAT53, MRPS18B, C6orf134, C6orf136, DHX16, KIAA1949, NRM, NRM29, MDC1, TUBB, FLOT1, IER3, C6orf214, hCG_2038200, DDR1, DDR1, GTF2H4, TFIIH, KIAA1885, VARS2, SFTA2, DPC	TSI	-	-	-
23731540	chr6	30445476	31344294	chr6:30445476-31344294	HLA, GNL1, PRR3, ABCF1, PPP1R10, CAT53, MRPS18B, C6orf134, C6orf136, DHX16, KIAA1949, NRM, NRM29, MDC1, TUBB, FLOT1, IER3, C6orf214, hCG_2038200, DDR1, DDR1, GTF2H4, TFIIH, KIAA1885, VARS2, SFTA2, DPC	GIH	-	-	-
23731540	chr6	30986527	32373185	chr6:30986527-32373185	HCG22, AK094433, C6orf15, PSORS1C1, CDSN, SEEK1, PSORS1C2, CCHCR1, TCF19, POU5F1, HCG27, HLA, HLA, HLA, hla, HLA, MICA, HCP5, HCG26, MICB, MCCD1, BAT1, SNORD117, SNORD84, ATP6V1G2, NFKBIL1, LTA, TNF,	JPT	-	-	-
23731540	chr6	31018448	31343604	chr6:31018448-31343604	HCG22, AK094433, C6orf15, PSORS1C1, CDSN, SEEK1, PSORS1C2, CCHCR1, TCF19, POU5F1, HCG27, HLA, HLA, HLA, hla, HLA	ASW	-	-	-
23731540	chr6	31209510	31435119	chr6:31209510-31435119	HLA, HLA, HLA, hla, HLA, MICA, HCP5	YRI	-	-	-
23731540	chr6	31408004	32842691	chr6:31408004-32842691	HCP5, HCG26, MICB, MCCD1, BAT1, SNORD117, SNORD84, ATP6V1G2, NFKBIL1, LTA, TNF, TNFa, LTB, LST1, NCR3, AIF1, BAT2, SNORA38, AF075059, BAT3, APOM, C6orf47, BAT4, CSNK2B, LY6G5B, LY6G5C, BAT5, PP199, LY	CEU	-	-	-
23731540	chr6	32965748	33650621	chr6:32965748-33650621	HLA, HLA, HLA, HLA, COL11A2, RXRB, SLC39A7, HSD17B8, CS266662, DM004474, RING1, VPS52, DKFZp547I194, RPS18, B3GALT4, FP221, WDR46, PFDN6, RGL2, TAPBP, ZBTB22, DAXX, hDaxx, LYPLA2P1, KIFC1, PHF1, CUTA,	LWK	-	-	-
23731540	chr6	33045500	33099210	chr6:33045500-33099210	HLA, HLA	YRI	-	-	-
23731540	chr6	33137403	33853071	chr6:33137403-33853071	COL11A2, RXRB, SLC39A7, HSD17B8, CS266662, DM004474, RING1, VPS52, DKFZp547I194, RPS18, B3GALT4, FP221, WDR46, PFDN6, RGL2, TAPBP, ZBTB22, DAXX, hDaxx, LYPLA2P1, KIFC1, PHF1, CUTA, SYNGAP1, ZBTB9, BAK	ASW	-	-	-
23731540	chr6	33175575	33837316	chr6:33175575-33837316	CS266662, DM004474, RING1, VPS52, DKFZp547I194, RPS18, B3GALT4, FP221, WDR46, PFDN6, RGL2, TAPBP, ZBTB22, DAXX, hDaxx, LYPLA2P1, KIFC1, PHF1, CUTA, SYNGAP1, ZBTB9, BAK1, BAK, AY383626, FLJ43752, C6orf	YRI	-	-	-
23731540	chr6	33326434	35585099	chr6:33326434-35585099	LYPLA2P1, KIFC1, PHF1, CUTA, SYNGAP1, ZBTB9, BAK1, BAK, AY383626, FLJ43752, C6orf227, ITPR3, BC044947, SBP1, C6orf125, IP6K3, LEMD2, pp3659, MLN, DQ575620, DQ582547, DQ574483, DQ597035, DQ577978, DQ57	JPT	-	-	-
23731540	chr6	34078463	36127469	chr6:34078463-36127469	AK308669, HMGA1, BC051359, BC015662, C6orf1, CR624291, DQ572964, DQ591995, NUDT3, RPS10, PACSIN1, SPDEF, C6orf106, SNRPC, UHRF1BP1, TAF11, ANKS1A, TCP11, AY927475, SCUBE3, ZNF76, DEF6, PPARD, FANCE, R	MEX	-	-	-
23731540	chr6	34663598	35714604	chr6:34663598-35714604	C6orf106, SNRPC, UHRF1BP1, TAF11, ANKS1A, TCP11, AY927475, SCUBE3, ZNF76, DEF6, PPARD, FANCE, RPL10A, rpl10a, TEAD3, TULP1, FKBP5, AIG6, C6orf81	LWK	-	-	-
23731540	chr6	48387129	49666381	chr6:48387129-49666381	MUT, CENPQ, GLYATL3, C6orf141, RHAG, Rh50, CRISP2	MEX	-	-	-
23731540	chr6	69663880	70547943	chr6:69663880-70547943	BAI3, BAI, LMBRD1	LWK	-	-	-
23731540	chr6	69794079	70068002	chr6:69794079-70068002	BAI3, BAI	MAS	-	-	-
23731540	chr6	73752358	73859611	chr6:73752358-73859611	KCNQ5	GIH	-	-	-
23731540	chr6	73804874	73859611	chr6:73804874-73859611	KCNQ5	TSI	-	-	-
23731540	chr6	73806409	73857068	chr6:73806409-73857068	KCNQ5	CEU	-	-	-
23731540	chr6	73806409	73859611	chr6:73806409-73859611	KCNQ5	INS	-	-	-
23731540	chr6	88706115	88821736	chr6:88706115-88821736	SPACA1	MAS	-	-	-
23731540	chr6	103870009	103986236	chr6:103870009-103986236	-	INS	-	-	-
23731540	chr6	105532779	105635404	chr6:105532779-105635404	BVES, RP11, POP3, POPDC3	MAS	-	-	-
23731540	chr6	105539214	105630330	chr6:105539214-105630330	BVES, RP11, POP3, POPDC3	CHS	-	-	-
23731540	chr6	105869130	105952072	chr6:105869130-105952072	-	CHS	-	-	-
23731540	chr6	120362271	122013207	chr6:120362271-122013207	C6orf170, GJA1	ASW	-	-	-
23731540	chr6	123997826	124149148	chr6:123997826-124149148	TCBA1, NKAIN2	CEU	-	-	-
23731540	chr6	123997826	124137190	chr6:123997826-124137190	TCBA1, NKAIN2	TSI	-	-	-
23731540	chr6	124059254	124098436	chr6:124059254-124098436	-	INS	-	-	-
23731540	chr6	125714408	125791022	chr6:125714408-125791022	-	CHB	-	-	-
23731540	chr6	125714408	125791022	chr6:125714408-125791022	-	CHD	-	-	-
23731540	chr6	125714408	125791022	chr6:125714408-125791022	-	CHS	-	-	-
23731540	chr6	125714408	125791022	chr6:125714408-125791022	-	JPT	-	-	-
23731540	chr6	129176189	129525473	chr6:129176189-129525473	LAMA2	CHB	-	-	-
23731540	chr6	129176189	129525473	chr6:129176189-129525473	LAMA2	JPT	-	-	-
23731540	chr6	129179541	129533619	chr6:129179541-129533619	LAMA2	MEX	-	-	-
23731540	chr6	129199783	129413333	chr6:129199783-129413333	LAMA2	MAS	-	-	-
23731540	chr6	132590785	134554338	chr6:132590785-134554338	MOXD1, STX7, TAAR9, TAAR8, TAAR6, TAAR5, TAAR2, TAAR1, VNN1, VNN3, foap, VNN2, C6orf192, RPS12, SNORD101, LOC285735, EYA4, AK093513, BC041459, RP4, TCF21, AX747860, TBPL1, SLC2A12, SGK1	LWK	-	-	-
23731540	chr6	158643526	158972422	chr6:158643526-158972422	TULP4, TMEM181	YRI	-	-	-
23731540	chr7	4057536	4148837	chr7:4057536-4148837	SDK1	CHD	-	-	-
23731540	chr7	19071781	19128407	chr7:19071781-19128407	-	CEU	-	-	-
23731540	chr7	19071781	19128407	chr7:19071781-19128407	-	GIH	-	-	-
23731540	chr7	19071781	19128407	chr7:19071781-19128407	-	MEX	-	-	-
23731540	chr7	19071781	19128407	chr7:19071781-19128407	-	TSI	-	-	-
23731540	chr7	20366528	20486836	chr7:20366528-20486836	ITGB8	LWK	-	-	-
23731540	chr7	20391383	20486836	chr7:20391383-20486836	ITGB8	MKK	-	-	-
23731540	chr7	29921412	30176844	chr7:29921412-30176844	WIPF3, SCRN1, FKBP14, UNQ322, PLEKHA8, FAPP2, AB073667, C7orf41, DKFZp761D1923	MAS	-	-	-
23731540	chr7	30247014	30478056	chr7:30247014-30478056	ZNRF2, DKFZP586I1420, NOD1	CHB	-	-	-
23731540	chr7	30247014	30407445	chr7:30247014-30407445	ZNRF2	GIH	-	-	-
23731540	chr7	30247014	30478056	chr7:30247014-30478056	ZNRF2, DKFZP586I1420, NOD1	JPT	-	-	-
23731540	chr7	30247014	30475733	chr7:30247014-30475733	ZNRF2, DKFZP586I1420, NOD1	MAS	-	-	-
23731540	chr7	41386423	42090528	chr7:41386423-42090528	INHBA, BC047446, BC037931, GLI3	LWK	-	-	-
23731540	chr7	47153390	47918678	chr7:47153390-47918678	TNS3, C7orf65, MGC16075, PKD1L1, FLJ21075	LWK	-	-	-
23731540	chr7	72313144	72796263	chr7:72313144-72796263	SPDYE7P, POM121, WBSCR20C, NSUN5C, NSUN5, TRIM74, BC073780, BC022013, LOC541473, FKBP6, FKBP36, STAG3L2, STAG3L3, PMS2L14, LOC441259, PMS2L15, SPDYE8P, hPMS7, BC047594, BC110795, BC068610, GTF2IP1, NC	MKK	-	-	-
23731540	chr7	72758023	72856269	chr7:72758023-72856269	FKBP6, FKBP36, FZD9, BAZ1B	ASW	-	-	-
23731540	chr7	72762429	72856430	chr7:72762429-72856430	FKBP6, FKBP36, FZD9, BAZ1B	YRI	-	-	-
23731540	chr7	80280866	80843940	chr7:80280866-80843940	CD36, SEMA3C	YRI	-	-	-
23731540	chr7	87221798	87585759	chr7:87221798-87585759	ABCB1, mdr1, RUNDC3B, SLC25A40, DBF4, ASK, ADAM22	INS	-	-	-
23731540	chr7	92056974	92248076	chr7:92056974-92248076	GATAD1, ERVWE1, PEX1, C7orf64, DKFZp564O0523, FAM133B, DKFZp564O052, CDK6	GIH	-	-	-
23731540	chr7	98698374	99422539	chr7:98698374-99422539	KPNA7, MYH16, ARPC1A, ARPC1B, ARC41, PDAP1, BUD31, PTCD1, CPSF4, ATP5J2, ZNF789, ZNF394, ZKSCAN5, KIAA1015, C7orf38, VIK, ZNF655, ZNF498, FLJ00284, CYP3A5, CYP3A43, CYP3A7, CYP3A4	MEX	-	-	-
23731540	chr7	98858167	99429843	chr7:98858167-99429843	MYH16, ARPC1A, ARPC1B, ARC41, PDAP1, BUD31, PTCD1, CPSF4, ATP5J2, ZNF789, ZNF394, ZKSCAN5, KIAA1015, C7orf38, VIK, ZNF655, ZNF498, FLJ00284, CYP3A5, CYP3A43, CYP3A7, CYP3A4	CEU	-	-	-
23731540	chr7	98877267	99365451	chr7:98877267-99365451	MYH16, ARPC1A, ARPC1B, ARC41, PDAP1, BUD31, PTCD1, CPSF4, ATP5J2, ZNF789, ZNF394, ZKSCAN5, KIAA1015, C7orf38, VIK, ZNF655, ZNF498, FLJ00284, CYP3A5, CYP3A43, CYP3A7, CYP3A4	TSI	-	-	-
23731540	chr7	112123565	112746255	chr7:112123565-112746255	C7orf53, TMEM168, C7orf60, GPR85	CHB	-	-	-
23731540	chr7	112130009	112838616	chr7:112130009-112838616	C7orf53, TMEM168, C7orf60, GPR85, BC107860	CHD	-	-	-
23731540	chr7	112156722	112625841	chr7:112156722-112625841	TMEM168, C7orf60	JPT	-	-	-
23731540	chr7	112636939	112853373	chr7:112636939-112853373	GPR85, BC107860	JPT	-	-	-
23731540	chr7	117557368	120629481	chr7:117557368-120629481	LSM8, ANKRD7, KCND2, TSPAN12, ING3, C7orf58	MKK	-	-	-
23731540	chr7	118491003	119315949	chr7:118491003-119315949	-	GIH	-	-	-
23731540	chr7	119008357	119080151	chr7:119008357-119080151	-	INS	-	-	-
23731540	chr7	119596169	119995890	chr7:119596169-119995890	KCND2	GIH	-	-	-
23731540	chr7	119892061	120266458	chr7:119892061-120266458	KCND2	INS	-	-	-
23731540	chr7	120003915	120195608	chr7:120003915-120195608	KCND2	GIH	-	-	-
23731540	chr7	126843301	127830114	chr7:126843301-127830114	mGluR8b, GRM8, BC040328, ZNF800, GCC1, ARF5, FSCN3, PAX4, SND1, C7orf54, NAG8, LRRC4, BC150500	MAS	-	-	-
23731540	chr7	126859830	127822860	chr7:126859830-127822860	mGluR8b, GRM8, BC040328, ZNF800, GCC1, ARF5, FSCN3, PAX4, SND1, C7orf54, NAG8, LRRC4, BC150500	CHB	-	-	-
23731540	chr7	126929604	127801942	chr7:126929604-127801942	ZNF800, GCC1, ARF5, FSCN3, PAX4, SND1, C7orf54, NAG8, LRRC4, BC150500	CHS	-	-	-
23731540	chr7	126932944	127844095	chr7:126932944-127844095	ZNF800, GCC1, ARF5, FSCN3, PAX4, SND1, C7orf54, NAG8, LRRC4, BC150500	CHD	-	-	-
23731540	chr7	126948370	127841020	chr7:126948370-127841020	ZNF800, GCC1, ARF5, FSCN3, PAX4, SND1, C7orf54, NAG8, LRRC4, BC150500	JPT	-	-	-
23731540	chr7	131520482	131613963	chr7:131520482-131613963	-	CHB	-	-	-
23731540	chr7	131520482	131613963	chr7:131520482-131613963	-	JPT	-	-	-
23731540	chr7	131522786	131613963	chr7:131522786-131613963	-	CHD	-	-	-
23731540	chr7	135776776	135871947	chr7:135776776-135871947	-	CHB	-	-	-
23731540	chr7	135776776	135871947	chr7:135776776-135871947	-	JPT	-	-	-
23731540	chr7	135785380	135871947	chr7:135785380-135871947	-	CHD	-	-	-
23731540	chr7	135828586	135867830	chr7:135828586-135867830	-	CHS	-	-	-
23731540	chr7	136440496	136533372	chr7:136440496-136533372	-	MAS	-	-	-
23731540	chr7	137141244	137328375	chr7:137141244-137328375	DGKI, DGKi	CEU	-	-	-
23731540	chr7	137183507	137328375	chr7:137183507-137328375	DGKI, DGKi	TSI	-	-	-
23731540	chr7	137216514	137330933	chr7:137216514-137330933	DGKI, DGKi	MAS	-	-	-
23731540	chr7	142545218	142689764	chr7:142545218-142689764	EPHB6, TRPV6, TRPV5, C7orf34, KEL	CHB	-	-	-
23731540	chr7	142545218	142647720	chr7:142545218-142647720	EPHB6, TRPV6, TRPV5, C7orf34, KEL	MAS	-	-	-
23731540	chr7	142557182	142625417	chr7:142557182-142625417	EPHB6, TRPV6, TRPV5	MEX	-	-	-
23731540	chr7	142628482	142837823	chr7:142628482-142837823	TRPV5, C7orf34, KEL, OR9A2, OR6V1, hCG_1646325, OR6W1P	MEX	-	-	-
23731540	chr7	142637062	142837823	chr7:142637062-142837823	C7orf34, KEL, OR9A2, OR6V1, hCG_1646325, OR6W1P	CHD	-	-	-
23731540	chr7	142640596	142837632	chr7:142640596-142837632	KEL, OR9A2, OR6V1, hCG_1646325, OR6W1P	INS	-	-	-
23731540	chr7	142651354	142839168	chr7:142651354-142839168	KEL, OR9A2, OR6V1, hCG_1646325, OR6W1P	CHS	-	-	-
23731540	chr7	142651354	142839168	chr7:142651354-142839168	KEL, OR9A2, OR6V1, hCG_1646325, OR6W1P	MAS	-	-	-
23731540	chr7	142653478	142839168	chr7:142653478-142839168	KEL, OR9A2, OR6V1, hCG_1646325, OR6W1P	GIH	-	-	-
23731540	chr7	142653478	142839168	chr7:142653478-142839168	KEL, OR9A2, OR6V1, hCG_1646325, OR6W1P	JPT	-	-	-
23731540	chr7	144221392	144275924	chr7:144221392-144275924	hTPK1, TPK1	CHB	-	-	-
23731540	chr7	144221392	144277593	chr7:144221392-144277593	hTPK1, TPK1	CHD	-	-	-
23731540	chr7	144221392	144277593	chr7:144221392-144277593	hTPK1, TPK1	JPT	-	-	-
23731540	chr7	144222900	144277593	chr7:144222900-144277593	hTPK1, TPK1	CHS	-	-	-
23731540	chr7	144227655	144275924	chr7:144227655-144275924	hTPK1, TPK1	GIH	-	-	-
23731540	chr7	146360917	146428215	chr7:146360917-146428215	CNTNAP2	INS	-	-	-
23731540	chr8	4480667	4746885	chr8:4480667-4746885	-	MEX	-	-	-
23731540	chr8	9385828	9689501	chr8:9385828-9689501	CR590086, TNKS	ASW	-	-	-
23731540	chr8	10833090	11091136	chr8:10833090-11091136	XKR6, C8orf15, BC137525	MEX	-	-	-
23731540	chr8	10916523	11091136	chr8:10916523-11091136	XKR6, C8orf15, BC137525	CHB	-	-	-
23731540	chr8	10918393	11092252	chr8:10918393-11092252	XKR6, C8orf15, BC137525	JPT	-	-	-
23731540	chr8	10924369	11072549	chr8:10924369-11072549	XKR6, C8orf15, BC137525	CHD	-	-	-
23731540	chr8	10924369	11092252	chr8:10924369-11092252	XKR6, C8orf15, BC137525	CHS	-	-	-
23731540	chr8	11396856	11469622	chr8:11396856-11469622	-	CHS	-	-	-
23731540	chr8	11396856	11470573	chr8:11396856-11470573	-	JPT	-	-	-
23731540	chr8	16188917	16397340	chr8:16188917-16397340	-	MEX	-	-	-
23731540	chr8	16212084	16364918	chr8:16212084-16364918	-	CEU	-	-	-
23731540	chr8	42143739	42323980	chr8:42143739-42323980	IKBKB, IKK, POLB, DKK4, VDAC3, SLC20A2	MEX	-	-	-
23731540	chr8	50264613	50975731	chr8:50264613-50975731	SNTG1	MEX	-	-	-
23731540	chr8	50265730	51157913	chr8:50265730-51157913	SNTG1	JPT	-	-	-
23731540	chr8	50279613	51070979	chr8:50279613-51070979	SNTG1	CHB	-	-	-
23731540	chr8	50280717	50653706	chr8:50280717-50653706	-	TSI	-	-	-
23731540	chr8	50282160	50980320	chr8:50282160-50980320	SNTG1	CHD	-	-	-
23731540	chr8	50282160	50946702	chr8:50282160-50946702	SNTG1	CHS	-	-	-
23731540	chr8	50282160	51339459	chr8:50282160-51339459	SNTG1	MAS	-	-	-
23731540	chr8	58008281	58208905	chr8:58008281-58208905	CR749704, DKFZp434F122	GIH	-	-	-
23731540	chr8	58049262	58230948	chr8:58049262-58230948	CR749704, DKFZp434F122	MEX	-	-	-
23731540	chr8	59266303	61877623	chr8:59266303-61877623	UBXN2B, CYP7A1, SDCBP, NSMAF, AX747379, TOX, CR617952, CR603183, CA8, AK124262, RAB2A, CHD7, KIAA1416	GIH	-	-	-
23731540	chr8	66679221	66963989	chr8:66679221-66963989	PDE7A, DNAJC5B, DKFZp434M0927	MAS	-	-	-
23731540	chr8	82052230	82152550	chr8:82052230-82152550	-	CHS	-	-	-
23731540	chr8	82055665	82152550	chr8:82055665-82152550	-	MAS	-	-	-
23731540	chr8	82170922	82227938	chr8:82170922-82227938	FABP5	CHB	-	-	-
23731540	chr8	82170922	82227938	chr8:82170922-82227938	FABP5	CHD	-	-	-
23731540	chr8	82170922	82227938	chr8:82170922-82227938	FABP5	CHS	-	-	-
23731540	chr8	82170922	82227938	chr8:82170922-82227938	FABP5	JPT	-	-	-
23731540	chr8	94260987	96246873	chr8:94260987-96246873	FAM92A1, RBM12B, TMEM67, PPM2C, CDH17, GEM, RAD54B, FSBP, KIAA1429, RBM35A, DPY19L4, INTS8, CCNE2, C8orf38, TP53INP1, p53DINP1, AX747981, PLEKHF2	GIH	-	-	-
23731540	chr8	99500750	100993147	chr8:99500750-100993147	STK3, OSR2, VPS13B, COX6C, AK128382, RGS22, DKFZp434I092	INS	-	-	-
23731540	chr8	99865301	100825863	chr8:99865301-100825863	STK3, OSR2, VPS13B	GIH	-	-	-
23731540	chr8	100433468	100825863	chr8:100433468-100825863	-	YRI	-	-	-
23731540	chr8	111457175	111688620	chr8:111457175-111688620	-	CHS	-	-	-
23731540	chr8	129532670	129592535	chr8:129532670-129592535	BC014119	JPT	-	-	-
23731540	chr8	129534673	129572549	chr8:129534673-129572549	BC014119	CHB	-	-	-
23731540	chr8	129534673	129596877	chr8:129534673-129596877	BC014119	CHD	-	-	-
23731540	chr8	138936492	139089155	chr8:138936492-139089155	-	CHB	-	-	-
23731540	chr8	138936492	139089155	chr8:138936492-139089155	-	JPT	-	-	-
23731540	chr8	138975697	139087675	chr8:138975697-139087675	-	CHS	-	-	-
23731540	chr8	138975697	139037232	chr8:138975697-139037232	-	MAS	-	-	-
23731540	chr8	138976658	139087204	chr8:138976658-139087204	-	CHD	-	-	-
23731540	chr9	13810014	13879572	chr9:13810014-13879572	-	CHS	-	-	-
23731540	chr9	13829452	13917453	chr9:13829452-13917453	-	CHB	-	-	-
23731540	chr9	13829452	13902765	chr9:13829452-13902765	-	JPT	-	-	-
23731540	chr9	13908391	13974008	chr9:13908391-13974008	-	MAS	-	-	-
23731540	chr9	13919776	13974008	chr9:13919776-13974008	-	CHS	-	-	-
23731540	chr9	17858979	17915817	chr9:17858979-17915817	-	CHS	-	-	-
23731540	chr9	19533872	19565588	chr9:19533872-19565588	SLC24A2	INS	-	-	-
23731540	chr9	30074416	30980218	chr9:30074416-30980218	-	ASW	-	-	-
23731540	chr9	74395621	74532618	chr9:74395621-74532618	FAM108B1, C9orf85	MEX	-	-	-
23731540	chr9	90891114	91104700	chr9:90891114-91104700	SPIN1	TSI	-	-	-
23731540	chr9	91640326	91677941	chr9:91640326-91677941	SHC3	CHB	-	-	-
23731540	chr9	91640326	91677941	chr9:91640326-91677941	SHC3	CHD	-	-	-
23731540	chr9	91640326	91679818	chr9:91640326-91679818	SHC3	JPT	-	-	-
23731540	chr9	91641563	91766706	chr9:91641563-91766706	SHC3	CHS	-	-	-
23731540	chr9	91641563	91677941	chr9:91641563-91677941	SHC3	MAS	-	-	-
23731540	chr9	100568134	100751762	chr9:100568134-100751762	FOXE1, C9orf156, HEMGN, ANP32B	MKK	-	-	-
23731540	chr9	100568134	100741115	chr9:100568134-100741115	FOXE1, C9orf156, HEMGN	YRI	-	-	-
23731540	chr9	100652582	100739888	chr9:100652582-100739888	C9orf156, HEMGN	LWK	-	-	-
23731540	chr9	107945815	108207197	chr9:107945815-108207197	SLC44A1	CHB	-	-	-
23731540	chr9	107945815	108207197	chr9:107945815-108207197	SLC44A1	JPT	-	-	-
23731540	chr9	107945815	108207197	chr9:107945815-108207197	SLC44A1	MEX	-	-	-
23731540	chr9	107950174	108207197	chr9:107950174-108207197	SLC44A1	INS	-	-	-
23731540	chr9	107961290	108207197	chr9:107961290-108207197	SLC44A1	CHD	-	-	-
23731540	chr9	107981997	108197866	chr9:107981997-108197866	SLC44A1	TSI	-	-	-
23731540	chr9	108073914	108197866	chr9:108073914-108197866	SLC44A1	MAS	-	-	-
23731540	chr9	108160864	108205262	chr9:108160864-108205262	-	CHS	-	-	-
23731540	chr9	111130749	111372608	chr9:111130749-111372608	-	CHB	-	-	-
23731540	chr9	111141872	111370746	chr9:111141872-111370746	-	CHS	-	-	-
23731540	chr9	115360505	115402006	chr9:115360505-115402006	KIAA1958	LWK	-	-	-
23731540	chr9	120484009	120536851	chr9:120484009-120536851	-	MAS	-	-	-
23731540	chr9	122625226	122651784	chr9:122625226-122651784	-	GIH	-	-	-
23731540	chr9	122625226	122651898	chr9:122625226-122651898	-	MAS	-	-	-
23731540	chr9	125105790	125159521	chr9:125105790-125159521	PTGS1	CHB	-	-	-
23731540	chr9	125109939	125159521	chr9:125109939-125159521	PTGS1	JPT	-	-	-
23731540	chr9	125134416	125165225	chr9:125134416-125165225	PTGS1	GIH	-	-	-
23731540	chr9	125485748	125554766	chr9:125485748-125554766	OR1L4, OR1L6, OR5C1	CEU	-	-	-
23731540	chr9	125485748	125554766	chr9:125485748-125554766	OR1L4, OR1L6, OR5C1	TSI	-	-	-
23731540	chr9	126443959	126713411	chr9:126443959-126713411	KIAA1608	MAS	-	-	-
23731540	chr9	128779162	130489743	chr9:128779162-130489743	BC031239, FAM125B, FLJ00001, LMX1B, AX747444, ZBTB43, ZBTB34, RALGPS1, ANGPTL2, GARNL3, DKFZp761J1523, SLC2A8, ZNF79, RPL12, SNORA65, LRSAM1, AX747547, UNQ6496, FAM129B, STXBP1, BC032117, C9orf117, PT	GIH	-	-	-
23731540	chr9	131380225	131489451	chr9:131380225-131489451	WDR34, SET, Y16709, PKN3, pknbeta, ZDHHC12	CEU	-	-	-
23731540	chr9	140437392	140734161	chr9:140437392-140734161	MRPL41, WDR85, AK310226, ZMYND19, ARRDC1, AK025002, C9orf37, EHMT1, BC132857, FP13812	JPT	-	-	-
23731540	chr10	2993411	3068270	chr10:2993411-3068270	-	CHB	-	-	-
23731540	chr10	2993411	3068270	chr10:2993411-3068270	-	CHD	-	-	-
23731540	chr10	2993411	3069355	chr10:2993411-3069355	-	JPT	-	-	-
23731540	chr10	2993411	3068270	chr10:2993411-3068270	-	MAS	-	-	-
23731540	chr10	2993411	3068270	chr10:2993411-3068270	-	TSI	-	-	-
23731540	chr10	2993482	3068270	chr10:2993482-3068270	-	CEU	-	-	-
23731540	chr10	2993482	3068486	chr10:2993482-3068486	-	MEX	-	-	-
23731540	chr10	5883945	5987844	chr10:5883945-5987844	ANKRD16, AK129672, FBXO18	MEX	-	-	-
23731540	chr10	7427068	7465205	chr10:7427068-7465205	SFMBT2	MAS	-	-	-
23731540	chr10	22675857	22790884	chr10:22675857-22790884	SPAG6, DKFZp434I153	MAS	-	-	-
23731540	chr10	22679177	22790884	chr10:22679177-22790884	SPAG6, DKFZp434I153	CHB	-	-	-
23731540	chr10	22679177	22790884	chr10:22679177-22790884	SPAG6, DKFZp434I153	CHD	-	-	-
23731540	chr10	22679177	22747156	chr10:22679177-22747156	SPAG6, DKFZp434I153	GIH	-	-	-
23731540	chr10	22679177	22790884	chr10:22679177-22790884	SPAG6, DKFZp434I153	JPT	-	-	-
23731540	chr10	22679177	22790884	chr10:22679177-22790884	SPAG6, DKFZp434I153	MEX	-	-	-
23731540	chr10	22679177	22790884	chr10:22679177-22790884	SPAG6, DKFZp434I153	TSI	-	-	-
23731540	chr10	22723529	22778367	chr10:22723529-22778367	-	CEU	-	-	-
23731540	chr10	22859530	23082827	chr10:22859530-23082827	PIP4K2A	MAS	-	-	-
23731540	chr10	24328932	24395147	chr10:24328932-24395147	KIAA1217	CHS	-	-	-
23731540	chr10	37834376	38368611	chr10:37834376-38368611	ZNF248, ZNF25, ZNF33A, ZNF33B	YRI	-	-	-
23731540	chr10	55867657	56203741	chr10:55867657-56203741	PCDH15	CHS	-	-	-
23731540	chr10	55870295	56208334	chr10:55870295-56208334	PCDH15	CHB	-	-	-
23731540	chr10	55906112	56208334	chr10:55906112-56208334	PCDH15	CHD	-	-	-
23731540	chr10	55975366	56207497	chr10:55975366-56207497	PCDH15	JPT	-	-	-
23731540	chr10	58784968	59013036	chr10:58784968-59013036	-	CHS	-	-	-
23731540	chr10	59430701	59712091	chr10:59430701-59712091	-	MEX	-	-	-
23731540	chr10	59569726	59823837	chr10:59569726-59823837	-	CHS	-	-	-
23731540	chr10	59571437	59805051	chr10:59571437-59805051	-	CHB	-	-	-
23731540	chr10	59574735	59823837	chr10:59574735-59823837	-	CHD	-	-	-
23731540	chr10	59574735	59825583	chr10:59574735-59825583	-	MAS	-	-	-
23731540	chr10	65791943	66013548	chr10:65791943-66013548	-	CEU	-	-	-
23731540	chr10	65791943	66222778	chr10:65791943-66222778	-	MAS	-	-	-
23731540	chr10	65791943	66031094	chr10:65791943-66031094	-	MEX	-	-	-
23731540	chr10	65793870	66031094	chr10:65793870-66031094	-	TSI	-	-	-
23731540	chr10	69090004	69908157	chr10:69090004-69908157	CTNNA3, DNAJC12, SIRT1, HERC4, KIAA1593, MYPN	TSI	-	-	-
23731540	chr10	74746446	75406141	chr10:74746446-75406141	P4HA1, NUDT13, DKFZp586P2219, BC069792, ECD, FAM149B1, KIAA0974, DNAJC9, MRPS16, BC033983, DKFZp686B203, TTC18, ANXA7, OK, ZMYND17, PPP3CB, BC080555, USP54, MYOZ1, SYNPO2L	TSI	-	-	-
23731540	chr10	74757250	75001995	chr10:74757250-75001995	P4HA1, NUDT13, DKFZp586P2219, BC069792, ECD, FAM149B1, KIAA0974	MEX	-	-	-
23731540	chr10	75136083	75406141	chr10:75136083-75406141	ANXA7, OK, ZMYND17, PPP3CB, BC080555, USP54, MYOZ1, SYNPO2L	CEU	-	-	-
23731540	chr10	79002421	79535300	chr10:79002421-79535300	KCNMA1, AX748385, DQ597779, DQ588916, DQ592298, DQ590885, DQ590620, DQ591313, DQ599988, DQ586106, DQ583233, DQ580247, DQ596791, DQ580728, DQ582813, DQ581582, DQ575025, DQ570664, DQ577365, DQ573199	LWK	-	-	-
23731540	chr10	83988761	84325187	chr10:83988761-84325187	NRG3	GIH	-	-	-
23731540	chr10	86843559	87074877	chr10:86843559-87074877	AK097624	GIH	-	-	-
23731540	chr10	86893256	87287808	chr10:86893256-87287808	AK097624	JPT	-	-	-
23731540	chr10	92957222	95395727	chr10:92957222-95395727	DKFZp686I1251, PCGF5, BC044257, HECTD2, DKFZp761D0614, PPP1R3C, TNKS2, FGFBP3, TAF, BTAF1, CPEB3, 5, AK124121, IDE, KIF11, HHEX, EXOC6, CYP26C1, CYP26A1, KIAA1207, MYOF, FER1L3, CEP55, GPR120, RBP4, P	JPT	-	-	-
23731540	chr10	93088188	93287580	chr10:93088188-93287580	BC044257, HECTD2, DKFZp761D0614	GIH	-	-	-
23731540	chr10	94502244	94868454	chr10:94502244-94868454	EXOC6, CYP26C1, CYP26A1	CHB	-	-	-
23731540	chr10	94502738	94866678	chr10:94502738-94866678	EXOC6, CYP26C1, CYP26A1	CHS	-	-	-
23731540	chr10	94502738	94842213	chr10:94502738-94842213	EXOC6, CYP26C1, CYP26A1	MAS	-	-	-
23731540	chr10	94846093	95151622	chr10:94846093-95151622	KIAA1207, MYOF	CHD	-	-	-
23731540	chr10	101798346	102362115	chr10:101798346-102362115	CPN1, ERLIN1, CHUK, CWF19L1, SNORA12, BLOC1S2, PKD2L1, SCD, BC045787, BC024924, WNT8B, SEC31B, DKFZp434M183, DKFZp564A202, NDUFB8, HIF1AN	YRI	-	-	-
23731540	chr10	102464133	102584597	chr10:102464133-102584597	PAX2	CHB	-	-	-
23731540	chr10	104583932	104803062	chr10:104583932-104803062	CYP17A1, C10orf32, AS3MT, CNNM2	LWK	-	-	-
23731540	chr10	106556804	107557889	chr10:106556804-107557889	SORCS3	CHB	-	-	-
23731540	chr10	107036601	107484826	chr10:107036601-107484826	-	CHD	-	-	-
23731540	chr10	107173041	107423269	chr10:107173041-107423269	-	CHS	-	-	-
23731540	chr10	118113907	118218935	chr10:118113907-118218935	C10orf96, PNLIPRP3	GIH	-	-	-
23731540	chr10	118198276	118351414	chr10:118198276-118351414	PNLIPRP3, PNLIP, PNLIPRP1	CEU	-	-	-
23731540	chr10	118198276	118350949	chr10:118198276-118350949	PNLIPRP3, PNLIP, PNLIPRP1	TSI	-	-	-
23731540	chr10	118231101	118350949	chr10:118231101-118350949	PNLIPRP3, PNLIP, PNLIPRP1	INS	-	-	-
23731540	chr10	121877482	121891522	chr10:121877482-121891522	-	MEX	-	-	-
23731540	chr11	5231565	5642026	chr11:5231565-5642026	HBB, HBD, HBBP1, HBG1, HBG2, HBE1, OR51B4, OR51B2, OR51B5, OR51B6, DQ586728, OR51M1, OR51Q1, OR51I1, OR51I2, OR52D1, UBQLN3, UBQLNL, OR52H1, OR52B6, TRIM6, TRIM6, hCG_28338, ifp1, TRIM34	YRI	-	-	-
23731540	chr11	23711813	23779221	chr11:23711813-23779221	-	MAS	-	-	-
23731540	chr11	23723043	23779221	chr11:23723043-23779221	-	CHS	-	-	-
23731540	chr11	25105591	25229290	chr11:25105591-25229290	-	CHD	-	-	-
23731540	chr11	25106150	25272639	chr11:25106150-25272639	-	CHB	-	-	-
23731540	chr11	25107773	25275875	chr11:25107773-25275875	-	JPT	-	-	-
23731540	chr11	25162545	25207228	chr11:25162545-25207228	-	CHS	-	-	-
23731540	chr11	25186984	25396543	chr11:25186984-25396543	-	MAS	-	-	-
23731540	chr11	25239587	25641425	chr11:25239587-25641425	-	CHD	-	-	-
23731540	chr11	25270335	25630365	chr11:25270335-25630365	-	CHS	-	-	-
23731540	chr11	33693548	35054400	chr11:33693548-35054400	AB231759, AB231760, CD59, FBXO3, LMO2, CAPRIN1, NAT10, ABTB2, CAT, ELF5, EHF, APIP, PDHX	LWK	-	-	-
23731540	chr11	37712170	38245885	chr11:37712170-38245885	-	CHD	-	-	-
23731540	chr11	37712170	38224101	chr11:37712170-38224101	-	JPT	-	-	-
23731540	chr11	37836936	38178730	chr11:37836936-38178730	-	CHB	-	-	-
23731540	chr11	37954696	38038910	chr11:37954696-38038910	-	MAS	-	-	-
23731540	chr11	39669450	39989465	chr11:39669450-39989465	-	MEX	-	-	-
23731540	chr11	41604624	41680191	chr11:41604624-41680191	-	MAS	-	-	-
23731540	chr11	60878915	61271195	chr11:60878915-61271195	CD5, VPS37C, DKFZp761I097, PGA3, PGA4, PGA5, VWCE, DDB1, xpcE, DAK, CYBASC3, CR619941, TMEM138, TMEM216, FLJ12529, C11orf79, C11orf66	CHD	-	-	-
23731540	chr11	60878915	61271195	chr11:60878915-61271195	CD5, VPS37C, DKFZp761I097, PGA3, PGA4, PGA5, VWCE, DDB1, xpcE, DAK, CYBASC3, CR619941, TMEM138, TMEM216, FLJ12529, C11orf79, C11orf66	CHS	-	-	-
23731540	chr11	60880856	61272309	chr11:60880856-61272309	CD5, VPS37C, DKFZp761I097, PGA3, PGA4, PGA5, VWCE, DDB1, xpcE, DAK, CYBASC3, CR619941, TMEM138, TMEM216, FLJ12529, C11orf79, C11orf66	CHB	-	-	-
23731540	chr11	60886913	61271195	chr11:60886913-61271195	CD5, VPS37C, DKFZp761I097, PGA3, PGA4, PGA5, VWCE, DDB1, xpcE, DAK, CYBASC3, CR619941, TMEM138, TMEM216, FLJ12529, C11orf79, C11orf66	JPT	-	-	-
23731540	chr11	61015522	61379861	chr11:61015522-61379861	PGA5, VWCE, DDB1, xpcE, DAK, CYBASC3, CR619941, TMEM138, TMEM216, FLJ12529, C11orf79, C11orf66, SYT7, Y19237, BC040894	TSI	-	-	-
23731540	chr11	61018642	61249766	chr11:61018642-61249766	PGA5, VWCE, DDB1, xpcE, DAK, CYBASC3, CR619941, TMEM138, TMEM216, FLJ12529, C11orf79, C11orf66	MAS	-	-	-
23731540	chr11	64338586	64591679	chr11:64338586-64591679	SLC22A11, SLC22A12, OAT4L, NRXN2, RASGRP2, PYGM, SF1, MAP4K2, MEN1, CDC42BPG	CEU	-	-	-
23731540	chr11	64338586	64598012	chr11:64338586-64598012	SLC22A11, SLC22A12, OAT4L, NRXN2, RASGRP2, PYGM, SF1, MAP4K2, MEN1, CDC42BPG	TSI	-	-	-
23731540	chr11	65139776	68050176	chr11:65139776-68050176	SLC25A45, FRMD8, CR607557, NCRNA00084, MALAT1, AF113016, DKFZp686B0790, SCYL1, gklp, LTBP3, LTBP, SSSCA1, FAM89B, EHBP1L1, FLJ00043, KCNK7, MAP3K11, PCNXL3, SIPA1, RELA, KAT5, RNASEH2C, DKFZp761E198,	MEX	-	-	-
23731540	chr11	66838145	67191449	chr11:66838145-67191449	RHOD, FBXL11, KIAA1004, KDM2A, ADRBK1, ANKRD13D, AK057681, SSH3, hSSH, POLD4, POLDS, CLCF1, RAD9A, PPP1CA, FLJ00332, TBC1D10C, ATPGD1	GIH	-	-	-
23731540	chr11	66838145	67192555	chr11:66838145-67192555	RHOD, FBXL11, KIAA1004, KDM2A, ADRBK1, ANKRD13D, AK057681, SSH3, hSSH, POLD4, POLDS, CLCF1, RAD9A, PPP1CA, FLJ00332, TBC1D10C, ATPGD1	INS	-	-	-
23731540	chr11	68077666	68429687	chr11:68077666-68429687	LRP5, SAPS3	INS	-	-	-
23731540	chr11	77906386	78358037	chr11:77906386-78358037	USP35, GAB2, NARS2, BC042472	CEU	-	-	-
23731540	chr11	88252588	90991115	chr11:88252588-90991115	GRM5, TYR, NOX4, Kox, AB231784, UBTFL2, TRIM49, LOC729384, NAALAD2, naaladase, CHORDC1	CEU	-	-	-
23731540	chr11	92036731	92210125	chr11:92036731-92210125	FAT3	GIH	-	-	-
23731540	chr11	92041853	92211361	chr11:92041853-92211361	FAT3	MEX	-	-	-
23731540	chr11	110518428	110704426	chr11:110518428-110704426	ARHGAP20	LWK	-	-	-
23731540	chr11	129945694	130024945	chr11:129945694-130024945	APLP2	INS	-	-	-
23731540	chr12	1080905	1589463	chr12:1080905-1589463	BC039168, ERC1	JPT	-	-	-
23731540	chr12	15738526	16106523	chr12:15738526-16106523	EPS8, STRAP, pt, DERA	GIH	-	-	-
23731540	chr12	20985229	21120215	chr12:20985229-21120215	SLCO1B3, LST3, LST	INS	-	-	-
23731540	chr12	21417296	21508178	chr12:21417296-21508178	SLCO1A2	MEX	-	-	-
23731540	chr12	33510417	34758033	chr12:33510417-34758033	SYT10, ALG10	MAS	-	-	-
23731540	chr12	37966421	40724030	chr12:37966421-40724030	ALG10B, BC040886, CPNE8, KIAA1708, KIF21A, ABCD2, C12orf40, SLC2A13, Hmit, LRRK2, DKFZp434H2111	MEX	-	-	-
23731540	chr12	42873307	45850506	chr12:42873307-45850506	PRICKLE1, RILP, ADAMTS20, PUS7L, IRAK4, TWF1, TMEM117, DKFZp434K2435, NELL2, hucep, DBX2, FKSG42, PLEKHA9, DKFZp313M0720, ANO6	GIH	-	-	-
23731540	chr12	44202901	44820855	chr12:44202901-44820855	TMEM117, DKFZp434K2435	CHB	-	-	-
23731540	chr12	44205018	44902264	chr12:44205018-44902264	TMEM117, DKFZp434K2435, NELL2, hucep	JPT	-	-	-
23731540	chr12	44311477	46035176	chr12:44311477-46035176	TMEM117, DKFZp434K2435, NELL2, hucep, DBX2, FKSG42, PLEKHA9, DKFZp313M0720, ANO6	MEX	-	-	-
23731540	chr12	44595550	44701284	chr12:44595550-44701284	TMEM117, DKFZp434K2435	INS	-	-	-
23731540	chr12	49673158	50165690	chr12:49673158-50165690	PRPH, TROAP, C1QL4, DNAJC22, Nbla00526, SPATS2, KCNH3, MCRS1, FAM186B, PRPF40B, FMNL3, TMBIM6	CHS	-	-	-
23731540	chr12	49678529	50183996	chr12:49678529-50183996	PRPH, TROAP, C1QL4, DNAJC22, Nbla00526, SPATS2, KCNH3, MCRS1, FAM186B, PRPF40B, FMNL3, TMBIM6	CHB	-	-	-
23731540	chr12	49678529	50183996	chr12:49678529-50183996	PRPH, TROAP, C1QL4, DNAJC22, Nbla00526, SPATS2, KCNH3, MCRS1, FAM186B, PRPF40B, FMNL3, TMBIM6	CHD	-	-	-
23731540	chr12	49723581	50166902	chr12:49723581-50166902	C1QL4, DNAJC22, Nbla00526, SPATS2, KCNH3, MCRS1, FAM186B, PRPF40B, FMNL3, TMBIM6	JPT	-	-	-
23731540	chr12	55126449	55261053	chr12:55126449-55261053	MUCL1	MAS	-	-	-
23731540	chr12	59222720	59313151	chr12:59222720-59313151	LRIG3	CEU	-	-	-
23731540	chr12	59239608	59464453	chr12:59239608-59464453	LRIG3	TSI	-	-	-
23731540	chr12	67523344	67577730	chr12:67523344-67577730	-	MAS	-	-	-
23731540	chr12	79748109	80124296	chr12:79748109-80124296	SYT1, PAWR	MEX	-	-	-
23731540	chr12	79877074	80128593	chr12:79877074-80128593	PAWR	YRI	-	-	-
23731540	chr12	80114135	80410839	chr12:80114135-80410839	PPP1R12A	CEU	-	-	-
23731540	chr12	82575742	83051270	chr12:82575742-83051270	CCDC59, C12orf26	YRI	-	-	-
23731540	chr12	88346027	88904764	chr12:88346027-88904764	C12orf50, C12orf29, DKFZp434N2030, CEP290, BC033323, SMILE, TMTC3, KITLG	CHB	-	-	-
23731540	chr12	88347200	88888215	chr12:88347200-88888215	C12orf50, C12orf29, DKFZp434N2030, CEP290, BC033323, SMILE, TMTC3, KITLG	CHS	-	-	-
23731540	chr12	88347200	88890581	chr12:88347200-88890581	C12orf50, C12orf29, DKFZp434N2030, CEP290, BC033323, SMILE, TMTC3, KITLG	MAS	-	-	-
23731540	chr12	88356996	88890581	chr12:88356996-88890581	C12orf50, C12orf29, DKFZp434N2030, CEP290, BC033323, SMILE, TMTC3, KITLG	CHD	-	-	-
23731540	chr12	88413418	89163965	chr12:88413418-89163965	C12orf50, C12orf29, DKFZp434N2030, CEP290, BC033323, SMILE, TMTC3, KITLG	GIH	-	-	-
23731540	chr12	88818479	89340112	chr12:88818479-89340112	KITLG	CEU	-	-	-
23731540	chr12	88818479	89150244	chr12:88818479-89150244	KITLG	TSI	-	-	-
23731540	chr12	88843827	89198983	chr12:88843827-89198983	KITLG	MEX	-	-	-
23731540	chr12	89015138	89198983	chr12:89015138-89198983	-	INS	-	-	-
23731540	chr12	100215567	100471111	chr12:100215567-100471111	BC062763, UHRF1BP1L	CHB	-	-	-
23731540	chr12	100215567	100771901	chr12:100215567-100771901	BC062763, UHRF1BP1L, GOLGA2L1, DKFZp434M0331, DQ583972, DQ595598, DQ579681, BC048272, DQ598729, ACTR6, hArpX, AX746635, DEPDC4, SCYL2, SLC17A8	CHD	-	-	-
23731540	chr12	100215567	100622718	chr12:100215567-100622718	BC062763, UHRF1BP1L, GOLGA2L1, DKFZp434M0331, DQ583972, DQ595598, DQ579681, BC048272, DQ598729, ACTR6, hArpX, AX746635	CHS	-	-	-
23731540	chr12	100215567	100771901	chr12:100215567-100771901	BC062763, UHRF1BP1L, GOLGA2L1, DKFZp434M0331, DQ583972, DQ595598, DQ579681, BC048272, DQ598729, ACTR6, hArpX, AX746635, DEPDC4, SCYL2, SLC17A8	JPT	-	-	-
23731540	chr12	103563024	105426689	chr12:103563024-105426689	C12orf42, BC041342, STAB2, FELE, NT5DC3, LOC253724, HSP90B1, DKFZp547P055, TDG, GLT8D2, HCFC2, HCF, NFYB, TXNRD1, TR, EID3, CHST11, BC030271, SLC41A2, C12orf45, ALDH1L2	MKK	-	-	-
23731540	chr12	107220927	108781935	chr12:107220927-108781935	RIC8B, AK055712, C12orf23, MTERFD3, CRY1, BTBD11, PWP1, PRDM4, DKFZp434H0127, ASCL4, WSCD2, CMKLR1	MKK	-	-	-
23731540	chr12	108957206	110975675	chr12:108957206-110975675	ISCU, NIFUN, TMEM119, SELPLG, CORO1C, AK025581, SSH1, DAO, SVOP, USP30, ALKBH2, UNG, ACACB, FOXN4, MYO1H, KCTD10, UBE3B, MMAB, MVK, C12orf34, MGC14436, TRPV4, GLTP, TCHP, GIT2, KIAA0148, ANKRD13, ANKR	MKK	-	-	-
23731540	chr12	110181145	113323067	chr12:110181145-113323067	C12orf34, MGC14436, TRPV4, GLTP, TCHP, GIT2, KIAA0148, ANKRD13, ANKRD13A, FLJ40142, C12orf76, AK094845, IFT81, ATP2A2, ANAPC7, ARPC3, GPN3, C12orf24, VPS29, BC064974, RAD9B, PPTC7, UNQ9369, TCTN1, HVC	CHD	-	-	-
23731540	chr12	111323418	113962285	chr12:111323418-113962285	MYL2, AJ276555, CUX2, FAM109A, SH2B3, ATXN2, BRAP, ACAD10, ALDH2, BC007973, PNAS, MAPKAPK5, TMEM116, AX747754, ERP29, C12orf30, nap1, TRAFD1, C12orf51, KIAA0614, RPL6, PTPN11, RPH3A, KIAA0985, OAS1, P	CHB	-	-	-
23731540	chr12	111357011	114031246	chr12:111357011-114031246	AJ276555, CUX2, FAM109A, SH2B3, ATXN2, BRAP, ACAD10, ALDH2, BC007973, PNAS, MAPKAPK5, TMEM116, AX747754, ERP29, C12orf30, nap1, TRAFD1, C12orf51, KIAA0614, RPL6, PTPN11, RPH3A, KIAA0985, OAS1, P, OAS3	JPT	-	-	-
23731540	chr12	111548325	112587725	chr12:111548325-112587725	CUX2, FAM109A, SH2B3, ATXN2, BRAP, ACAD10, ALDH2, BC007973, PNAS, MAPKAPK5, TMEM116, AX747754, ERP29, C12orf30, nap1, TRAFD1	TSI	-	-	-
23731540	chr12	113843894	113891551	chr12:113843894-113891551	SDSL	CHS	-	-	-
23731540	chr12	113859451	113896752	chr12:113859451-113896752	SDSL	ASW	-	-	-
23731540	chr12	117185647	117344276	chr12:117185647-117344276	RNFT2, TMEM118, UNQ514, HRK	MEX	-	-	-
23731540	chr12	123413311	124057112	chr12:123413311-124057112	ABCB9, KIAA1520, DKFZp547O175, OGFOD2, ARL6IP4, FLJ00169, PITPNM2, MPHOSPH9, C12orf65, doc, CDK2AP1, mop, SBNO1, SETD8, RILPL2, SNRNP35, U1SNRNPBP, RILPL1	GIH	-	-	-
23731540	chr12	123839052	124262078	chr12:123839052-124262078	SETD8, RILPL2, SNRNP35, U1SNRNPBP, RILPL1, TMED2, KIAA1595, DDX55, EIF2B1, GTF2H3, TCTN2, ATP6V0A2, KIAA2017	MEX	-	-	-
23731540	chr12	123840588	124325360	chr12:123840588-124325360	SETD8, RILPL2, SNRNP35, U1SNRNPBP, RILPL1, TMED2, KIAA1595, DDX55, EIF2B1, GTF2H3, TCTN2, ATP6V0A2, KIAA2017, DNAH10	CHD	-	-	-
23731540	chr12	123840588	124276909	chr12:123840588-124276909	SETD8, RILPL2, SNRNP35, U1SNRNPBP, RILPL1, TMED2, KIAA1595, DDX55, EIF2B1, GTF2H3, TCTN2, ATP6V0A2, KIAA2017, DNAH10	JPT	-	-	-
23731540	chr12	123917593	124268281	chr12:123917593-124268281	RILPL2, SNRNP35, U1SNRNPBP, RILPL1, TMED2, KIAA1595, DDX55, EIF2B1, GTF2H3, TCTN2, ATP6V0A2, KIAA2017, DNAH10	CHS	-	-	-
23731540	chr12	123933110	124011075	chr12:123933110-124011075	SNRNP35, U1SNRNPBP, RILPL1	MAS	-	-	-
23731540	chr12	124013406	124319101	chr12:124013406-124319101	TMED2, KIAA1595, DDX55, EIF2B1, GTF2H3, TCTN2, ATP6V0A2, KIAA2017, DNAH10	CHB	-	-	-
23731540	chr12	126954229	127064987	chr12:126954229-127064987	LOC144678	CHB	-	-	-
23731540	chr12	126954229	127063860	chr12:126954229-127063860	LOC144678	MEX	-	-	-
23731540	chr12	126956126	127066456	chr12:126956126-127066456	-	JPT	-	-	-
23731540	chr12	128813398	128838648	chr12:128813398-128838648	-	MAS	-	-	-
23731540	chr13	19949861	20488212	chr13:19949861-20488212	TPIP, TPTE2, MPHOSPH8, PSPC1, ZMYM5, BC024195	CHB	-	-	-
23731540	chr13	19952959	20488212	chr13:19952959-20488212	TPIP, TPTE2, MPHOSPH8, PSPC1, ZMYM5, BC024195	JPT	-	-	-
23731540	chr13	21807752	21855294	chr13:21807752-21855294	-	CHD	-	-	-
23731540	chr13	21807752	21870166	chr13:21807752-21870166	-	JPT	-	-	-
23731540	chr13	38877636	38962369	chr13:38877636-38962369	UFM1	CEU	-	-	-
23731540	chr13	38877636	38962369	chr13:38877636-38962369	UFM1	TSI	-	-	-
23731540	chr13	57555117	58254773	chr13:57555117-58254773	PRR20, PCDH17, PCH68	ASW	-	-	-
23731540	chr13	57629758	58103071	chr13:57629758-58103071	PRR20	YRI	-	-	-
23731540	chr13	61394837	61595428	chr13:61394837-61595428	AK097816	MAS	-	-	-
23731540	chr13	61395426	61595598	chr13:61395426-61595598	AK097816	JPT	-	-	-
23731540	chr13	95681015	95789641	chr13:95681015-95789641	MOAT, ABCC4	GIH	-	-	-
23731540	chr13	104153016	104345535	chr13:104153016-104345535	-	MEX	-	-	-
23731540	chr13	104850237	104916538	chr13:104850237-104916538	-	INS	-	-	-
23731540	chr14	20214907	20383239	chr14:20214907-20383239	OR4Q3, OR4M1, OR4N2, OR4K2	MKK	-	-	-
23731540	chr14	24793897	25591902	chr14:24793897-25591902	ADCY4, RIP3, RIPK3, NFATC4, KIAA1305, CBLN3, KIAA0323, SDR39U1, HCDI, AK056368, CMA1, CTSG, GZMH, GZMB, STXBP6, DKFZp761M1816	MEX	-	-	-
23731540	chr14	49951350	50404182	chr14:49951350-50404182	SDCCAG1, RPS29, PPIL5, RPL36AL, MGAT2, C14orf104, POLE2, DPE2, KLHDC1, KLHDC2, NY, ARF6	JPT	-	-	-
23731540	chr14	60759727	61614740	chr14:60759727-61614740	PPM1A, C14orf39, SIX6, SIX1, SIX4, MNAT1, TRMT5, SLC38A6	LWK	-	-	-
23731540	chr14	61944977	62061530	chr14:61944977-62061530	PRKCH, AK026100	TSI	-	-	-
23731540	chr14	63261862	64009489	chr14:63261862-64009489	KCNH5, RHOJ, GPHB5, PPP2R5E	ASW	-	-	-
23731540	chr14	63687292	63767880	chr14:63687292-63767880	RHOJ	INS	-	-	-
23731540	chr14	63751367	63884984	chr14:63751367-63884984	RHOJ, GPHB5, PPP2R5E	MEX	-	-	-
23731540	chr14	63786774	63901294	chr14:63786774-63901294	PPP2R5E	TSI	-	-	-
23731540	chr14	63789238	63898086	chr14:63789238-63898086	PPP2R5E	INS	-	-	-
23731540	chr14	63892741	64068193	chr14:63892741-64068193	PPP2R5E, WDR89	MEX	-	-	-
23731540	chr14	66432744	67897322	chr14:66432744-67897322	CR594591, BC070365, BC033546, DJ031130, GPHN, FAM71D, DKFZp451E015, MPP5, ATP6V1D, EIF2S1, PLEK2	MEX	-	-	-
23731540	chr14	66590820	67897700	chr14:66590820-67897700	BC070365, BC033546, DJ031130, GPHN, FAM71D, DKFZp451E015, MPP5, ATP6V1D, EIF2S1, PLEK2	TSI	-	-	-
23731540	chr14	66620128	67890322	chr14:66620128-67890322	BC070365, BC033546, DJ031130, GPHN, FAM71D, DKFZp451E015, MPP5, ATP6V1D, EIF2S1, PLEK2	CEU	-	-	-
23731540	chr14	66850269	67910042	chr14:66850269-67910042	BC070365, BC033546, DJ031130, GPHN, FAM71D, DKFZp451E015, MPP5, ATP6V1D, EIF2S1, PLEK2	MKK	-	-	-
23731540	chr14	77878683	77989938	chr14:77878683-77989938	C14orf148, C14orf133, AHSA1, C14orf3, ISM2, SPTLC2	CHS	-	-	-
23731540	chr14	102568973	102667261	chr14:102568973-102667261	WDR20	MAS	-	-	-
23731540	chr14	106085920	106926025	chr14:106085920-106926025	abParts, IGH, IGHA2, SNC73, IGHE, AY748447, DKFZp686O16217, BC031259, IGHM, FLJ00385, IGHG1, X17676, IGHD, FLJ00382, FAM30A, KIAA0125, ADAM6, BC042994, Z49973, BC011773	CEU	-	-	-
23731540	chr14	106085920	106621058	chr14:106085920-106621058	abParts, IGH, IGHA2, SNC73, IGHE, AY748447, DKFZp686O16217, BC031259, IGHM, FLJ00385, IGHG1, X17676, IGHD, FLJ00382, FAM30A, KIAA0125, ADAM6, BC042994	GIH	-	-	-
23731540	chr14	106085920	106621058	chr14:106085920-106621058	abParts, IGH, IGHA2, SNC73, IGHE, AY748447, DKFZp686O16217, BC031259, IGHM, FLJ00385, IGHG1, X17676, IGHD, FLJ00382, FAM30A, KIAA0125, ADAM6, BC042994	MEX	-	-	-
23731540	chr14	106085920	106926025	chr14:106085920-106926025	abParts, IGH, IGHA2, SNC73, IGHE, AY748447, DKFZp686O16217, BC031259, IGHM, FLJ00385, IGHG1, X17676, IGHD, FLJ00382, FAM30A, KIAA0125, ADAM6, BC042994, Z49973, BC011773	TSI	-	-	-
23731540	chr15	30293789	32926065	chr15:30293789-32926065	AK310526, DQ595055, DQ575284, DQ577333, DQ578370, DQ578369, DQ573498, DQ597873, DQ596319, DQ596303, DQ575742, DQ590322, BC070492, BC071630, BC071855, FAM7A3, DQ590616, DQ593239, DKFZp434L187, CHRFAM7A	MEX	-	-	-
23731540	chr15	30354303	31322814	chr15:30354303-31322814	AK310526, DQ595055, DQ575284, DQ577333, DQ578370, DQ578369, DQ573498, DQ597873, DQ596319, DQ596303, DQ575742, DQ590322, BC070492, BC071630, BC071855, FAM7A3, DQ590616, DQ593239, DKFZp434L187, CHRFAM7A	MAS	-	-	-
23731540	chr15	30366247	31298352	chr15:30366247-31298352	AK310526, DQ595055, DQ575284, DQ577333, DQ578370, DQ578369, DQ573498, DQ597873, DQ596319, DQ596303, DQ575742, DQ590322, BC070492, BC071630, BC071855, FAM7A3, DQ590616, DQ593239, DKFZp434L187, CHRFAM7A	INS	-	-	-
23731540	chr15	30369914	31183747	chr15:30369914-31183747	AK310526, DQ595055, DQ575284, DQ577333, DQ578370, DQ578369, DQ573498, DQ597873, DQ596319, DQ596303, DQ575742, DQ590322, BC070492, BC071630, BC071855, FAM7A3, DQ590616, DQ593239, DKFZp434L187, CHRFAM7A	CHB	-	-	-
23731540	chr15	30369914	31251648	chr15:30369914-31251648	AK310526, DQ595055, DQ575284, DQ577333, DQ578370, DQ578369, DQ573498, DQ597873, DQ596319, DQ596303, DQ575742, DQ590322, BC070492, BC071630, BC071855, FAM7A3, DQ590616, DQ593239, DKFZp434L187, CHRFAM7A	CHD	-	-	-
23731540	chr15	30369914	31056470	chr15:30369914-31056470	AK310526, DQ595055, DQ575284, DQ577333, DQ578370, DQ578369, DQ573498, DQ597873, DQ596319, DQ596303, DQ575742, DQ590322, BC070492, BC071630, BC071855, FAM7A3, DQ590616, DQ593239, DKFZp434L187, CHRFAM7A	CHS	-	-	-
23731540	chr15	30369914	31183747	chr15:30369914-31183747	AK310526, DQ595055, DQ575284, DQ577333, DQ578370, DQ578369, DQ573498, DQ597873, DQ596319, DQ596303, DQ575742, DQ590322, BC070492, BC071630, BC071855, FAM7A3, DQ590616, DQ593239, DKFZp434L187, CHRFAM7A	JPT	-	-	-
23731540	chr15	36422733	36587996	chr15:36422733-36587996	-	CHB	-	-	-
23731540	chr15	42446398	45099285	chr15:42446398-45099285	KIAA0770, VPS39, TMEM87A, GANC, CAPN3, ZFP106, SNAP23, LRRC57, CEP27, DKFZp686O248, KIAA1300, UNQ664, CDAN1, BC037861, DQ586356, TTBK2, UBR1, TMEM62, CR599671, CCNDBP1, EPB42, TGM5, TGM7, LCMT2, ADAL,	JPT	-	-	-
23731540	chr15	42889047	44493567	chr15:42889047-44493567	DKFZp686O248, KIAA1300, UNQ664, CDAN1, BC037861, DQ586356, TTBK2, UBR1, TMEM62, CR599671, CCNDBP1, EPB42, TGM5, TGM7, LCMT2, ADAL, ZSCAN29, TUBGCP4, TP53BP1, TP53BP1, MAP1A, HISPPD2A, CKMT1B, CKMT1A,	CEU	-	-	-
23731540	chr15	45137994	45384665	chr15:45137994-45384665	C15orf43, SORD	INS	-	-	-
23731540	chr15	46141171	46289459	chr15:46141171-46289459	-	CHB	-	-	-
23731540	chr15	46141171	46271983	chr15:46141171-46271983	-	CHD	-	-	-
23731540	chr15	46141171	46271983	chr15:46141171-46271983	-	JPT	-	-	-
23731540	chr15	46141171	46268538	chr15:46141171-46268538	-	MAS	-	-	-
23731540	chr15	46174412	46298420	chr15:46174412-46298420	-	CHS	-	-	-
23731540	chr15	48359669	48517471	chr15:48359669-48517471	JSX, SLC24A5, AK021664, MYEF2, KIAA1341, CTXN2, BX537772, SLC12A1, NKCC2	CEU	-	-	-
23731540	chr15	48359669	48518193	chr15:48359669-48518193	JSX, SLC24A5, AK021664, MYEF2, KIAA1341, CTXN2, BX537772, SLC12A1, NKCC2	GIH	-	-	-
23731540	chr15	48359669	48518193	chr15:48359669-48518193	JSX, SLC24A5, AK021664, MYEF2, KIAA1341, CTXN2, BX537772, SLC12A1, NKCC2	TSI	-	-	-
23731540	chr15	48677383	48945678	chr15:48677383-48945678	FBN1	TSI	-	-	-
23731540	chr15	48686175	48949078	chr15:48686175-48949078	FBN1	INS	-	-	-
23731540	chr15	48686310	48995386	chr15:48686310-48995386	FBN1	GIH	-	-	-
23731540	chr15	48692609	48995386	chr15:48692609-48995386	FBN1	CEU	-	-	-
23731540	chr15	63780282	64182391	chr15:63780282-64182391	USP3, BC036918, BC017581, AK093077, FBXL22, HERC1, AK091624	CHB	-	-	-
23731540	chr15	63780282	64184020	chr15:63780282-64184020	USP3, BC036918, BC017581, AK093077, FBXL22, HERC1, AK091624	CHD	-	-	-
23731540	chr15	63780282	64149649	chr15:63780282-64149649	USP3, BC036918, BC017581, AK093077, FBXL22, HERC1, AK091624	JPT	-	-	-
23731540	chr15	63780630	64141036	chr15:63780630-64141036	USP3, BC036918, BC017581, AK093077, FBXL22, HERC1, AK091624	CHS	-	-	-
23731540	chr15	63780630	64271660	chr15:63780630-64271660	USP3, BC036918, BC017581, AK093077, FBXL22, HERC1, AK091624, DAPK2	MAS	-	-	-
23731540	chr15	64184362	64347946	chr15:64184362-64347946	DAPK2	CHB	-	-	-
23731540	chr15	64212275	65154132	chr15:64212275-65154132	DAPK2, FAM96A, SNX1, SNX22, PPIB, CSNK1G1, CSNK1G3, KIAA0101, TRIP4, ZNF609, OAZ2, RBPMS2, PIF1, PLEKHO2	CHS	-	-	-
23731540	chr15	64335225	65151635	chr15:64335225-65151635	DAPK2, FAM96A, SNX1, SNX22, PPIB, CSNK1G1, CSNK1G3, KIAA0101, TRIP4, ZNF609, OAZ2, RBPMS2, PIF1, PLEKHO2	JPT	-	-	-
23731540	chr15	64516929	65147398	chr15:64516929-65147398	CSNK1G1, CSNK1G3, KIAA0101, TRIP4, ZNF609, OAZ2, RBPMS2, PIF1, PLEKHO2	CHD	-	-	-
23731540	chr15	64637536	65117647	chr15:64637536-65117647	CSNK1G3, KIAA0101, TRIP4, ZNF609, OAZ2, RBPMS2, PIF1	CHB	-	-	-
23731540	chr15	69653047	69857662	chr15:69653047-69857662	PAQR5, KIF23, RPLP1, BC104434, LOC145837, BC104435, BC064586, BC029061	TSI	-	-	-
23731540	chr15	72048416	72783501	chr15:72048416-72783501	THSD4, NR2E3, DKFZp434F1016, MYO9A, SENP8, GRAMD2, PKM2, PARP6, DKFZp566D244, BRUNOL6, BC034424, AX747255, HEXA, TMEM202, ARIH1	MEX	-	-	-
23731540	chr15	72093612	72988871	chr15:72093612-72988871	NR2E3, DKFZp434F1016, MYO9A, SENP8, GRAMD2, PKM2, PARP6, DKFZp566D244, BRUNOL6, BC034424, AX747255, HEXA, TMEM202, ARIH1, DQ578200, DQ578199, AX748294, GOLGA6B, DQ577530, DQ594471, HIGD2BP, BBS4	INS	-	-	-
23731540	chr15	72097461	72975502	chr15:72097461-72975502	NR2E3, DKFZp434F1016, MYO9A, SENP8, GRAMD2, PKM2, PARP6, DKFZp566D244, BRUNOL6, BC034424, AX747255, HEXA, TMEM202, ARIH1, DQ578200, DQ578199, AX748294, GOLGA6B, DQ577530, DQ594471, HIGD2BP	CEU	-	-	-
23731540	chr15	72097461	73006950	chr15:72097461-73006950	NR2E3, DKFZp434F1016, MYO9A, SENP8, GRAMD2, PKM2, PARP6, DKFZp566D244, BRUNOL6, BC034424, AX747255, HEXA, TMEM202, ARIH1, DQ578200, DQ578199, AX748294, GOLGA6B, DQ577530, DQ594471, HIGD2BP, BBS4	GIH	-	-	-
23731540	chr15	72129126	73007893	chr15:72129126-73007893	DKFZp434F1016, MYO9A, SENP8, GRAMD2, PKM2, PARP6, DKFZp566D244, BRUNOL6, BC034424, AX747255, HEXA, TMEM202, ARIH1, DQ578200, DQ578199, AX748294, GOLGA6B, DQ577530, DQ594471, HIGD2BP, BBS4	TSI	-	-	-
23731540	chr15	90473510	90544486	chr15:90473510-90544486	-	GIH	-	-	-
23731540	chr16	2122128	2227368	chr16:2122128-2227368	TSC2, SLC9A3R2, PKD1, RAB26, SNORD60, TRAF7, CASKIN1	MAS	-	-	-
23731540	chr16	2369071	2741812	chr16:2369071-2741812	ABCA3, ABCA17P, ABCA17, CCNF, C16orf59, NTN3, TBC1D24, KIAA1171, ATP6V0C, AMDHD2, CEMP1, PDPK1, PDK1, AK094392, AK056253, AX748261, LOC652276, BC036664, BC080650, BC063714, AX747190, BC043252, KCTD5	CHS	-	-	-
23731540	chr16	2369071	2430176	chr16:2369071-2430176	ABCA3, ABCA17P, ABCA17	MAS	-	-	-
23731540	chr16	2370039	2421829	chr16:2370039-2421829	ABCA3, ABCA17P, ABCA17	GIH	-	-	-
23731540	chr16	2522715	2642203	chr16:2522715-2642203	NTN3, TBC1D24, KIAA1171, ATP6V0C, AMDHD2, CEMP1, PDPK1, PDK1, AK094392, AK056253	MAS	-	-	-
23731540	chr16	2526654	2776803	chr16:2526654-2776803	TBC1D24, KIAA1171, ATP6V0C, AMDHD2, CEMP1, PDPK1, PDK1, AK094392, AK056253, AX748261, LOC652276, BC036664, BC080650, BC063714, AX747190, BC043252, KCTD5, PRSS27	CHB	-	-	-
23731540	chr16	2526654	2725256	chr16:2526654-2725256	TBC1D24, KIAA1171, ATP6V0C, AMDHD2, CEMP1, PDPK1, PDK1, AK094392, AK056253, AX748261, LOC652276, BC036664, BC080650, BC063714, AX747190, BC043252	CHD	-	-	-
23731540	chr16	2647876	2776803	chr16:2647876-2776803	PDPK1, PDK1, LOC652276, BC036664, BC080650, BC063714, AX747190, BC043252, KCTD5, PRSS27	MAS	-	-	-
23731540	chr16	10909313	11525119	chr16:10909313-11525119	FAM18A, CIITA, MHC2TA, DEXI, AX748339, CLEC16A, C16orf75, SOCS1, TNP2, PRM3, PRM2, PRM1	MEX	-	-	-
23731540	chr16	13640858	13809791	chr16:13640858-13809791	-	CHD	-	-	-
23731540	chr16	16253570	17913490	chr16:16253570-17913490	ABCC6, NOMO2, LOC339047, AK310228, XYLT1, AX747757	CHB	-	-	-
23731540	chr16	16283071	17706649	chr16:16283071-17706649	ABCC6, NOMO2, LOC339047, AK310228, XYLT1, AX747757	CHD	-	-	-
23731540	chr16	17442997	17529621	chr16:17442997-17529621	XYLT1	CHS	-	-	-
23731540	chr16	21787116	22673855	chr16:21787116-22673855	LOC730092, AK291749, BC112117, BC009198, DQ576951, KIAA0220, DKFZp779K0112, UQCRC2, C16orf65, AK310438, NR_024104, BC053950, AF086142, AK095585, VWA3A, EEF2K, POLR3E, CDR2, DQ596887, AK055742, AK05470	CEU	-	-	-
23731540	chr16	22940498	23117028	chr16:22940498-23117028	USP31, KIAA1203	YRI	-	-	-
23731540	chr16	23388540	23577267	chr16:23388540-23577267	SCNN1B, COG7, BC062350, GGA2, KIAA1080, KIAA1970, EARS2, UBFD1	TSI	-	-	-
23731540	chr16	30528132	31193942	chr16:30528132-31193942	ITGAL, ZNF768, CR613685, ZNF747, AK056973, ZNF764, ZNF688, ZNF785, BC073814, ZNF689, PRR14, FBRS, SRCAP, SNORA30, PHKG2, LOC90835, RNF40, ZNF629, BCL7C, BC073928, CTF1, BC105926, FBXL19, DKFZp434K0410	CHS	-	-	-
23731540	chr16	30528272	31193942	chr16:30528272-31193942	ITGAL, ZNF768, CR613685, ZNF747, AK056973, ZNF764, ZNF688, ZNF785, BC073814, ZNF689, PRR14, FBRS, SRCAP, SNORA30, PHKG2, LOC90835, RNF40, ZNF629, BCL7C, BC073928, CTF1, BC105926, FBXL19, DKFZp434K0410	CHB	-	-	-
23731540	chr16	30528272	31190538	chr16:30528272-31190538	ITGAL, ZNF768, CR613685, ZNF747, AK056973, ZNF764, ZNF688, ZNF785, BC073814, ZNF689, PRR14, FBRS, SRCAP, SNORA30, PHKG2, LOC90835, RNF40, ZNF629, BCL7C, BC073928, CTF1, BC105926, FBXL19, DKFZp434K0410	CHD	-	-	-
23731540	chr16	30528272	31190538	chr16:30528272-31190538	ITGAL, ZNF768, CR613685, ZNF747, AK056973, ZNF764, ZNF688, ZNF785, BC073814, ZNF689, PRR14, FBRS, SRCAP, SNORA30, PHKG2, LOC90835, RNF40, ZNF629, BCL7C, BC073928, CTF1, BC105926, FBXL19, DKFZp434K0410	JPT	-	-	-
23731540	chr16	31936942	32158595	chr16:31936942-32158595	IGHV, IG, IGHV3	MAS	-	-	-
23731540	chr16	32879413	33828054	chr16:32879413-33828054	SLC6A8, SLC6A10P, Z14218	MAS	-	-	-
23731540	chr16	48072803	48470715	chr16:48072803-48470715	ABCC12, ABCC11, LONP2, SIAH1, AK056051	JPT	-	-	-
23731540	chr16	48085845	48470715	chr16:48085845-48470715	ABCC12, ABCC11, LONP2, SIAH1, AK056051	CHD	-	-	-
23731540	chr16	48173404	48470715	chr16:48173404-48470715	ABCC12, ABCC11, LONP2, SIAH1, AK056051	CHB	-	-	-
23731540	chr16	65787885	65884039	chr16:65787885-65884039	-	CHB	-	-	-
23731540	chr16	65787885	65886453	chr16:65787885-65886453	-	CHD	-	-	-
23731540	chr16	65787885	65886453	chr16:65787885-65886453	-	JPT	-	-	-
23731540	chr16	66394390	69640844	chr16:66394390-69640844	CDH5, AK056683, BEAN, TK2, CKLF, CKLFSF1, CMTM1, CMTM2, CKLFSF2, CMTM3, CKLFSF3, CMTM4, DYNC1LI2, CCDC79, AX747993, NAE1, DKFZp434P241, AF086125, CA7, PDP2, CDH16, RRAD, FAM96B, CES2, DKFZp434N0935, C	CEU	-	-	-
23731540	chr16	67142631	68344696	chr16:67142631-68344696	C16orf70, B3GNT9, BC007896, TRADD, FBXL8, HSF4, AX747633, NOL3, FLJ00161, KIAA0895L, EXOC3L, E2F4, ELMO3, LRRC29, TMEM208, FHOS, FHOD1, SLC9A5, AK021876, PLEKHG4, prtphn1, KCTD19, LRRC36, RORBP70, TPP	CHD	-	-	-
23731540	chr16	67144295	68343969	chr16:67144295-68343969	C16orf70, B3GNT9, BC007896, TRADD, FBXL8, HSF4, AX747633, NOL3, FLJ00161, KIAA0895L, EXOC3L, E2F4, ELMO3, LRRC29, TMEM208, FHOS, FHOD1, SLC9A5, AK021876, PLEKHG4, prtphn1, KCTD19, LRRC36, RORBP70, TPP	CHS	-	-	-
23731540	chr16	67171862	68024850	chr16:67171862-68024850	C16orf70, B3GNT9, BC007896, TRADD, FBXL8, HSF4, AX747633, NOL3, FLJ00161, KIAA0895L, EXOC3L, E2F4, ELMO3, LRRC29, TMEM208, FHOS, FHOD1, SLC9A5, AK021876, PLEKHG4, prtphn1, KCTD19, LRRC36, RORBP70, TPP	JPT	-	-	-
23731540	chr16	67187211	68303410	chr16:67187211-68303410	TRADD, FBXL8, HSF4, AX747633, NOL3, FLJ00161, KIAA0895L, EXOC3L, E2F4, ELMO3, LRRC29, TMEM208, FHOS, FHOD1, SLC9A5, AK021876, PLEKHG4, prtphn1, KCTD19, LRRC36, RORBP70, TPPP3, ZDHHC1, HSD11B2, ATP6V0D	CHB	-	-	-
23731540	chr16	67409180	68219969	chr16:67409180-68219969	LRRC36, RORBP70, TPPP3, ZDHHC1, HSD11B2, ATP6V0D1, AGRP, KIAA1930, FAM65A, CTCF, RLTPR, ACD, PARD6A, C16orf48, DKFZp434A1319, C16orf86, AX747090, GFOD2, RANBP10, TSNAXIP1, CENPT, THAP11, NUTF2, CR6211	MAS	-	-	-
23731540	chr16	67492248	67689752	chr16:67492248-67689752	ATP6V0D1, AGRP, KIAA1930, FAM65A, CTCF, RLTPR	MEX	-	-	-
23731540	chr16	78764811	78784233	chr16:78764811-78784233	-	CHS	-	-	-
23731540	chr16	79766832	79947638	chr16:79766832-79947638	-	MEX	-	-	-
23731540	chr16	83232212	83256768	chr16:83232212-83256768	-	CHB	-	-	-
23731540	chr16	83232212	83259167	chr16:83232212-83259167	-	CHD	-	-	-
23731540	chr17	10979136	11018510	chr17:10979136-11018510	-	CEU	-	-	-
23731540	chr17	10979136	11027508	chr17:10979136-11027508	-	MEX	-	-	-
23731540	chr17	10979136	11027508	chr17:10979136-11027508	-	TSI	-	-	-
23731540	chr17	16425694	16471690	chr17:16425694-16471690	ZNF287	INS	-	-	-
23731540	chr17	16533978	18753870	chr17:16533978-18753870	ZNF624, CCDC144A, KIAA0565, FLJ36492, FAM106A, CR597597, FLJ00050, TNFRSF13B, MPRIP, KIAA0864, M, PLD6, BHD, FLCN, COPS3, NT5M, MED9, RASD1, PEMT, RAI1, SMCR5, SREBP, SREBF1, SREBP, TOM1L2, LRRC48, DK	JPT	-	-	-
23731540	chr17	18885015	19417728	chr17:18885015-19417728	SLC5A10, FAM83G, BC112347, GRAP, BC058012, GRAPL, LOC400581, EPN2, AX748411, B9D1, MAPK7, MFAP4, BFP, RNF112, CR602473	TSI	-	-	-
23731540	chr17	18923818	19200499	chr17:18923818-19200499	SLC5A10, GRAP, BC058012, GRAPL, LOC400581, EPN2, AX748411	ASW	-	-	-
23731540	chr17	18923818	19172196	chr17:18923818-19172196	SLC5A10, GRAP, BC058012, GRAPL, LOC400581, EPN2	LWK	-	-	-
23731540	chr17	18923818	19200499	chr17:18923818-19200499	SLC5A10, GRAP, BC058012, GRAPL, LOC400581, EPN2, AX748411	YRI	-	-	-
23731540	chr17	19800549	20516780	chr17:19800549-20516780	AKAP10, CYTSB, CCDC144C, BC019672, AK310665, BC044655, LGALS9B, BC110641, BC040601, DQ577610, DQ586256, DQ577296, DQ576593, DQ571776, DQ593368, DQ583069, DQ571391, DQ591072, DQ598579, DQ597254, DQ5857	CHB	-	-	-
23731540	chr17	19804247	20516780	chr17:19804247-20516780	AKAP10, CYTSB, CCDC144C, BC019672, AK310665, BC044655, LGALS9B, BC110641, BC040601, DQ577610, DQ586256, DQ577296, DQ576593, DQ571776, DQ593368, DQ583069, DQ571391, DQ591072, DQ598579, DQ597254, DQ5857	CHD	-	-	-
23731540	chr17	19876340	20525861	chr17:19876340-20525861	AKAP10, CYTSB, CCDC144C, BC019672, AK310665, BC044655, LGALS9B, BC110641, BC040601, DQ577610, DQ586256, DQ577296, DQ576593, DQ571776, DQ593368, DQ583069, DQ571391, DQ591072, DQ598579, DQ597254, DQ5857	CHS	-	-	-
23731540	chr17	19876340	20514921	chr17:19876340-20514921	AKAP10, CYTSB, CCDC144C, BC019672, AK310665, BC044655, LGALS9B, BC110641, BC040601, DQ577610, DQ586256, DQ577296, DQ576593, DQ571776, DQ593368, DQ583069, DQ571391, DQ591072, DQ598579, DQ597254, DQ5857	MAS	-	-	-
23731540	chr17	27850202	29411573	chr17:27850202-29411573	TAOK1, AL110163, ABHD15, LOC116236, TP53I13, GIT1, ANKRD13B, CORO6, SSH2, hSSH, EFCAB5, CCDC55, DM004808, CS266996, SLC6A4, BLMH, TMIGD1, CPD, GOSR1, TBC1D29, DKFZp434O047, DKFZp667M2411, LRRC37B2, SU	MAS	-	-	-
23731540	chr17	27911278	28936803	chr17:27911278-28936803	GIT1, ANKRD13B, CORO6, SSH2, hSSH, EFCAB5, CCDC55, DM004808, CS266996, SLC6A4, BLMH, TMIGD1, CPD, GOSR1, TBC1D29, DKFZp434O047, DKFZp667M2411, LRRC37B2	MEX	-	-	-
23731540	chr17	28550814	29395746	chr17:28550814-29395746	BLMH, TMIGD1, CPD, GOSR1, TBC1D29, DKFZp434O047, DKFZp667M2411, LRRC37B2, SUZ12P, CR597846, CR619214, BC047718, BC041912, CRLF3, ATAD5, C17orf42, ADAP2, cent, RNF135, MGC13061, DPRXP4, AF086476	CHB	-	-	-
23731540	chr17	28552986	29395746	chr17:28552986-29395746	BLMH, TMIGD1, CPD, GOSR1, TBC1D29, DKFZp434O047, DKFZp667M2411, LRRC37B2, SUZ12P, CR597846, CR619214, BC047718, BC041912, CRLF3, ATAD5, C17orf42, ADAP2, cent, RNF135, MGC13061, DPRXP4, AF086476	CHD	-	-	-
23731540	chr17	30290955	30420528	chr17:30290955-30420528	SUZ12, LRRC37B	MAS	-	-	-
23731540	chr17	34072898	34286521	chr17:34072898-34286521	GAS2L2, MMP28, C17orf50, BC030591, RBP56, TAF15, C17orf66, CCL5, AK125932, RDM1, LYZL6	CEU	-	-	-
23731540	chr17	34072898	34286521	chr17:34072898-34286521	GAS2L2, MMP28, C17orf50, BC030591, RBP56, TAF15, C17orf66, CCL5, AK125932, RDM1, LYZL6	TSI	-	-	-
23731540	chr17	53596866	53818779	chr17:53596866-53818779	TMEM100	INS	-	-	-
23731540	chr17	53921136	54054525	chr17:53921136-54054525	-	CEU	-	-	-
23731540	chr17	55851419	56252489	chr17:55851419-56252489	MRPS23, CUEDC1, VEZF1, AK095112, AK126318, SFRS1, DYNLL2, OR4D1, MSX2P1, OR4D2	MAS	-	-	-
23731540	chr17	55956425	56147269	chr17:55956425-56147269	CUEDC1, VEZF1, AK095112, AK126318, SFRS1	JPT	-	-	-
23731540	chr17	55960648	56080449	chr17:55960648-56080449	CUEDC1, VEZF1, AK095112, AK126318, SFRS1	CHB	-	-	-
23731540	chr17	55991332	56048840	chr17:55991332-56048840	-	CHS	-	-	-
23731540	chr17	56001035	56080449	chr17:56001035-56080449	VEZF1, AK095112, AK126318, SFRS1	CHD	-	-	-
23731540	chr17	58218881	59245274	chr17:58218881-59245274	CA4, SCARNA20, C17orf64, AX746718, APPBP2, PAT1, PPM1D, BCAS3, LOC729617	CHB	-	-	-
23731540	chr17	58218881	58663976	chr17:58218881-58663976	CA4, SCARNA20, C17orf64, AX746718, APPBP2, PAT1	CHS	-	-	-
23731540	chr17	58593165	59240473	chr17:58593165-59240473	APPBP2, PAT1, PPM1D, BCAS3, LOC729617	CHD	-	-	-
23731540	chr17	58604461	59150233	chr17:58604461-59150233	PPM1D, BCAS3, LOC729617	MAS	-	-	-
23731540	chr17	58644340	58824567	chr17:58644340-58824567	PPM1D, BCAS3	CEU	-	-	-
23731540	chr17	58644340	59135528	chr17:58644340-59135528	PPM1D, BCAS3	GIH	-	-	-
23731540	chr17	58644340	58824567	chr17:58644340-58824567	PPM1D, BCAS3	MEX	-	-	-
23731540	chr17	58644340	58824567	chr17:58644340-58824567	PPM1D, BCAS3	TSI	-	-	-
23731540	chr17	58663976	58809768	chr17:58663976-58809768	PPM1D, BCAS3	INS	-	-	-
23731540	chr17	58837937	58977757	chr17:58837937-58977757	BCAS3	INS	-	-	-
23731540	chr17	60967417	61548948	chr17:60967417-61548948	TANC2, KIAA1636, CYB561	CHD	-	-	-
23731540	chr17	60968170	61550238	chr17:60968170-61550238	TANC2, KIAA1636, CYB561	CHS	-	-	-
23731540	chr17	61666015	61765524	chr17:61666015-61765524	WDR68, CCDC44, MAP3K3	CHS	-	-	-
23731540	chr17	62460761	63063412	chr17:62460761-63063412	C17orf60, POLG2, AL133585, DDX5, CCDC45, DKFZp667E1824, SMURF2, MGC40489, LOC146880, LOC440456, DKFZp313K107, LRRC37A3, BC073870, AK056627, BC063466, AK311317, GNA13	JPT	-	-	-
23731540	chr17	62505158	62981333	chr17:62505158-62981333	CCDC45, DKFZp667E1824, SMURF2, MGC40489, LOC146880, LOC440456, DKFZp313K107, LRRC37A3, BC073870, AK056627, BC063466, AK311317	GIH	-	-	-
23731540	chr17	62554754	63063412	chr17:62554754-63063412	SMURF2, MGC40489, LOC146880, LOC440456, DKFZp313K107, LRRC37A3, BC073870, AK056627, BC063466, AK311317, GNA13	CHD	-	-	-
23731540	chr17	62554754	62672661	chr17:62554754-62672661	SMURF2	CHS	-	-	-
23731540	chr17	62554754	62672661	chr17:62554754-62672661	SMURF2	MAS	-	-	-
23731540	chr17	63160236	63363846	chr17:63160236-63363846	RGS9	CEU	-	-	-
23731540	chr17	63914750	64203725	chr17:63914750-64203725	-	MAS	-	-	-
23731540	chr18	6157072	6254886	chr18:6157072-6254886	L3MBTL4	CHB	-	-	-
23731540	chr18	6157072	6254886	chr18:6157072-6254886	L3MBTL4	CHD	-	-	-
23731540	chr18	6157072	6240094	chr18:6157072-6240094	L3MBTL4	JPT	-	-	-
23731540	chr18	6185410	6254886	chr18:6185410-6254886	L3MBTL4	CEU	-	-	-
23731540	chr18	6185410	6240094	chr18:6185410-6240094	L3MBTL4	GIH	-	-	-
23731540	chr18	6185410	6254886	chr18:6185410-6254886	L3MBTL4	MEX	-	-	-
23731540	chr18	6185410	6254886	chr18:6185410-6254886	L3MBTL4	TSI	-	-	-
23731540	chr18	7476415	7688197	chr18:7476415-7688197	PTPRM	CEU	-	-	-
23731540	chr18	21211854	21629784	chr18:21211854-21629784	ANKRD29, LAMA3, TTC39C	TSI	-	-	-
23731540	chr18	32082117	32330026	chr18:32082117-32330026	DTNA	CHS	-	-	-
23731540	chr18	32083739	32339432	chr18:32083739-32339432	DTNA	MAS	-	-	-
23731540	chr18	32085722	32316174	chr18:32085722-32316174	DTNA	CHB	-	-	-
23731540	chr18	32113901	32325426	chr18:32113901-32325426	DTNA	MEX	-	-	-
23731540	chr18	32156746	32325426	chr18:32156746-32325426	DTNA	JPT	-	-	-
23731540	chr18	39291937	39350292	chr18:39291937-39350292	-	MAS	-	-	-
23731540	chr18	66279895	66392645	chr18:66279895-66392645	TMX3, KIAA1830, CCDC102B	GIH	-	-	-
23731540	chr18	66629852	66777543	chr18:66629852-66777543	-	GIH	-	-	-
23731540	chr18	66629852	66777543	chr18:66629852-66777543	-	MEX	-	-	-
23731540	chr18	66634459	66771390	chr18:66634459-66771390	-	CEU	-	-	-
23731540	chr18	66634459	66764946	chr18:66634459-66764946	-	TSI	-	-	-
23731540	chr18	67689071	67871511	chr18:67689071-67871511	RTTN	CHD	-	-	-
23731540	chr19	1260286	1308057	chr19:1260286-1308057	C19orf23, A18hnRNP, CIRBP, C19orf24, EFNA2	CHS	-	-	-
23731540	chr19	15325310	15570931	chr19:15325310-15570931	ABHD9, BRD4, DKFZp586B1222, AKAP8, AKAP8L, HRIHFB2018, WIZ, DQ574416, FLJ00087, RASAL3	ASW	-	-	-
23731540	chr19	15325310	15575801	chr19:15325310-15575801	ABHD9, BRD4, DKFZp586B1222, AKAP8, AKAP8L, HRIHFB2018, WIZ, DQ574416, FLJ00087, RASAL3	LWK	-	-	-
23731540	chr19	22730773	22997307	chr19:22730773-22997307	CR936832, BC030765, ZNF492, ZNF99	CEU	-	-	-
23731540	chr19	22794671	23255154	chr19:22794671-23255154	BC030765, ZNF492, ZNF99, BC128130, BC128131, BC037873	INS	-	-	-
23731540	chr19	37708860	38477057	chr19:37708860-38477057	ZNF383, BC041478, HKR1, ZNF527, ZNF569, ZNF570, ZNF793, DKFZp686K2089, BC043284, BC042488, DKFZp547B0714, ZNF540, ZNF571, ZFP30, ZNF781, ZNF607, ZNF573, AK309685, AK092337, BC042630, AY026504, AK12882	ASW	-	-	-
23731540	chr19	42593716	42906914	chr19:42593716-42906914	POU2F2, 2, BC042152, AK024119, DEDD2, ZNF526, GSK3A, ERF, CIC, PAFAH1B3, PRR19, TMEM145, MEGF8, CNFN, AK311181, LIPE	LWK	-	-	-
23731540	chr19	42613195	42906914	chr19:42613195-42906914	POU2F2, 2, BC042152, AK024119, DEDD2, ZNF526, GSK3A, ERF, CIC, PAFAH1B3, PRR19, TMEM145, MEGF8, CNFN, AK311181, LIPE	MKK	-	-	-
23731540	chr19	42781785	42882666	chr19:42781785-42882666	CIC, PAFAH1B3, PRR19, TMEM145, MEGF8	ASW	-	-	-
23731540	chr19	42781785	42882666	chr19:42781785-42882666	CIC, PAFAH1B3, PRR19, TMEM145, MEGF8	YRI	-	-	-
23731540	chr19	42876622	43342258	chr19:42876622-43342258	MEGF8, CNFN, AK311181, LIPE, BC037865, AK310497, AK096849, CXCL17, CEACAM1, CEACAM8, PSG3, PSG4, PSG1, PSG8, AK054869, PSG7, PSG2, PSG11	CHD	-	-	-
23731540	chr19	42894481	43342258	chr19:42894481-43342258	AK311181, LIPE, BC037865, AK310497, AK096849, CXCL17, CEACAM1, CEACAM8, PSG3, PSG4, PSG1, PSG8, AK054869, PSG7, PSG2, PSG11	CHB	-	-	-
23731540	chr19	42894481	43203507	chr19:42894481-43203507	AK311181, LIPE, BC037865, AK310497, AK096849, CXCL17, CEACAM1, CEACAM8	GIH	-	-	-
23731540	chr19	42894481	43342258	chr19:42894481-43342258	AK311181, LIPE, BC037865, AK310497, AK096849, CXCL17, CEACAM1, CEACAM8, PSG3, PSG4, PSG1, PSG8, AK054869, PSG7, PSG2, PSG11	MEX	-	-	-
23731540	chr19	42894481	43342258	chr19:42894481-43342258	AK311181, LIPE, BC037865, AK310497, AK096849, CXCL17, CEACAM1, CEACAM8, PSG3, PSG4, PSG1, PSG8, AK054869, PSG7, PSG2, PSG11	TSI	-	-	-
23731540	chr19	42911088	43372386	chr19:42911088-43372386	AK311181, LIPE, BC037865, AK310497, AK096849, CXCL17, CEACAM1, CEACAM8, PSG3, PSG4, PSG1, PSG8, AK054869, PSG7, PSG2, PSG11	CEU	-	-	-
23731540	chr19	42913919	43342258	chr19:42913919-43342258	AK311181, LIPE, BC037865, AK310497, AK096849, CXCL17, CEACAM1, CEACAM8, PSG3, PSG4, PSG1, PSG8, AK054869, PSG7, PSG2, PSG11	JPT	-	-	-
23731540	chr20	7706428	7887679	chr20:7706428-7887679	HAO1	CEU	-	-	-
23731540	chr20	16494919	16510024	chr20:16494919-16510024	-	LWK	-	-	-
23731540	chr20	16494919	16510024	chr20:16494919-16510024	-	YRI	-	-	-
23731540	chr20	22486585	22592307	chr20:22486585-22592307	FOXA2	MEX	-	-	-
23731540	chr20	22486585	22592307	chr20:22486585-22592307	FOXA2	TSI	-	-	-
23731540	chr20	22488754	22581268	chr20:22488754-22581268	FOXA2	CEU	-	-	-
23731540	chr20	24717867	25027078	chr20:24717867-25027078	CST7, C20orf3, ACSS1	CHS	-	-	-
23731540	chr20	24797175	25032075	chr20:24797175-25032075	CST7, C20orf3, ACSS1	CHD	-	-	-
23731540	chr20	24798856	25032075	chr20:24798856-25032075	CST7, C20orf3, ACSS1	CHB	-	-	-
23731540	chr20	30518568	31105389	chr20:30518568-31105389	TTLL9, PDRG1, XKR7, C20orf160, HCK, TM9SF4, TSPYL3, PLAGL2, POFUT1, KIF3B, ASXH1, ASXL1, C20orf112	CHS	-	-	-
23731540	chr20	30521932	31058362	chr20:30521932-31058362	TTLL9, PDRG1, XKR7, C20orf160, HCK, TM9SF4, TSPYL3, PLAGL2, POFUT1, KIF3B, ASXH1, ASXL1, C20orf112	CHD	-	-	-
23731540	chr20	31495710	31791163	chr20:31495710-31791163	SPAG4L, BPIL1, BPIL3, C20orf185, C20orf186, C20orf70, BASE	CHS	-	-	-
23731540	chr20	31502332	31701333	chr20:31502332-31701333	SPAG4L, BPIL1, BPIL3, C20orf185, C20orf186	CHD	-	-	-
23731540	chr20	31692076	31790552	chr20:31692076-31790552	C20orf186, C20orf70, BASE	MEX	-	-	-
23731540	chr20	33791281	34850364	chr20:33791281-34850364	MMP24, EIF6, OK, FAM83C, UQCC, AK128252, GDF5, C20orf44, RP3, GDF5OS, C, CEP250, C20orf173, ERGIC3, FER1L4, SPAG4, CPNE1, KIAA0765, HRIHFB2091, RBM12, NFS1, nifS, ROMO1, RBM39, DKFZp781C0423, DKFZp686	CHB	-	-	-
23731540	chr20	34154741	34868151	chr20:34154741-34868151	SPAG4, CPNE1, KIAA0765, HRIHFB2091, RBM12, NFS1, nifS, ROMO1, RBM39, DKFZp781C0423, DKFZp686A11192, HCA58, PHF20, AX746620, SCAND1, C20orf152, BC031254, EPB41L1, AX746683, C20orf4	JPT	-	-	-
23731540	chr20	34173611	34676910	chr20:34173611-34676910	SPAG4, CPNE1, KIAA0765, HRIHFB2091, RBM12, NFS1, nifS, ROMO1, RBM39, DKFZp781C0423, DKFZp686A11192, HCA58, PHF20, AX746620, SCAND1, C20orf152, BC031254	CEU	-	-	-
23731540	chr20	34194054	34828459	chr20:34194054-34828459	SPAG4, CPNE1, KIAA0765, HRIHFB2091, RBM12, NFS1, nifS, ROMO1, RBM39, DKFZp781C0423, DKFZp686A11192, HCA58, PHF20, AX746620, SCAND1, C20orf152, BC031254, EPB41L1, AX746683, C20orf4	MEX	-	-	-
23731540	chr20	34207597	34502107	chr20:34207597-34502107	SPAG4, CPNE1, KIAA0765, HRIHFB2091, RBM12, NFS1, nifS, ROMO1, RBM39, DKFZp781C0423, DKFZp686A11192, HCA58, PHF20, AX746620	ASW	-	-	-
23731540	chr20	53058433	53215532	chr20:53058433-53215532	DOK5	JPT	-	-	-
23731540	chr20	53062941	53215532	chr20:53062941-53215532	DOK5	CHD	-	-	-
23731540	chr20	53062941	53124297	chr20:53062941-53124297	DOK5	GIH	-	-	-
23731540	chr20	53062941	53157027	chr20:53062941-53157027	DOK5	TSI	-	-	-
23731540	chr21	17828291	18001610	chr21:17828291-18001610	C21orf34, DM004378, CS266566, DQ581033, CS266581	CHB	-	-	-
23731540	chr21	17828291	18003961	chr21:17828291-18003961	C21orf34, DM004378, CS266566, DQ581033, CS266581	MAS	-	-	-
23731540	chr21	17830204	17846492	chr21:17830204-17846492	C21orf34	CEU	-	-	-
23731540	chr21	17830204	17882331	chr21:17830204-17882331	C21orf34	CHD	-	-	-
23731540	chr21	17830204	17843369	chr21:17830204-17843369	C21orf34	GIH	-	-	-
23731540	chr21	17830204	17868772	chr21:17830204-17868772	C21orf34	JPT	-	-	-
23731540	chr21	17830204	17846492	chr21:17830204-17846492	C21orf34	MEX	-	-	-
23731540	chr21	17830204	17846492	chr21:17830204-17846492	C21orf34	TSI	-	-	-
23731540	chr21	17833730	18003961	chr21:17833730-18003961	C21orf34, DM004378, CS266566, DQ581033, CS266581	INS	-	-	-
23731540	chr22	22353066	22394144	chr22:22353066-22394144	AK131325, IGLV2	CHD	-	-	-
23731540	chr22	22360650	22393606	chr22:22360650-22393606	AK131325, IGLV2	INS	-	-	-
23731540	chr22	22374853	22393606	chr22:22374853-22393606	AK131325, IGLV2	MAS	-	-	-
23731540	chr22	23036105	23395684	chr22:23036105-23395684	IGL1, C1	JPT	-	-	-
23731540	chr22	26665807	26692186	chr22:26665807-26692186	SEZ6L	MAS	-	-	-
23731540	chr22	31533796	32437340	chr22:31533796-32437340	PLA2G3, RNF185, BC069815, LIMK2, HGFL, PIK3IP1, PATZ1, Em, DRG1, CR617637, EIF4ENIF1, SFI1, KIAA0542, PISD, C22orf30, DEPDC5, KIAA0645, C22orf24, YWHAH, LOC402057	YRI	-	-	-
23731540	chr22	33134399	33523431	chr22:33134399-33523431	SYN3, TIMP3	LWK	-	-	-
23731540	chr22	34047427	34315294	chr22:34047427-34315294	LARGE, AK057493, BC043255, BC035866	YRI	-	-	-
23731540	chr22	35828300	35891102	chr22:35828300-35891102	-	YRI	-	-	-
23731540	chr22	36541725	36647960	chr22:36541725-36647960	APOL3, APOL4, APOLIV, APOL2, AX747758	CHB	-	-	-
23731540	chr22	38849420	39331308	chr22:38849420-39331308	KDELR3, DDX17, DMC1, CBY1, BC036921, TOMM22, JOSD1, GTPBP1, UNC84B, DNAL4, NPTXR, CBX6	MEX	-	-	-
23731540	chr22	39634434	39883344	chr22:39634434-39883344	PDGFB, RPL3, SNORD43, SYNGR1, SYNGR1C, MAP3K7IP1, MGAT3	JPT	-	-	-
23731540	chr22	39756985	39827553	chr22:39756985-39827553	SYNGR1, SYNGR1C, MAP3K7IP1	CHS	-	-	-
23731540	chr22	46610067	46820570	chr22:46610067-46820570	PPARA, C22orf40, AK091355, PKDREJ, TTC38, cN5H6, GTSE1, TRMU, MTU1, dJ1163J1, CELSR1	CHD	-	-	-
23731540	chr22	46621994	46836592	chr22:46621994-46836592	PPARA, C22orf40, AK091355, PKDREJ, TTC38, cN5H6, GTSE1, TRMU, MTU1, dJ1163J1, CELSR1	CHB	-	-	-
23731540	chr22	46621994	46823910	chr22:46621994-46823910	PPARA, C22orf40, AK091355, PKDREJ, TTC38, cN5H6, GTSE1, TRMU, MTU1, dJ1163J1, CELSR1	JPT	-	-	-
23731540	chr22	46622384	46831965	chr22:46622384-46831965	PPARA, C22orf40, AK091355, PKDREJ, TTC38, cN5H6, GTSE1, TRMU, MTU1, dJ1163J1, CELSR1	CHS	-	-	-
23731540	chr22	46622384	46684706	chr22:46622384-46684706	PPARA, C22orf40, AK091355, PKDREJ, TTC38	GIH	-	-	-
23731540	chr22	46622384	46827038	chr22:46622384-46827038	PPARA, C22orf40, AK091355, PKDREJ, TTC38, cN5H6, GTSE1, TRMU, MTU1, dJ1163J1, CELSR1	MEX	-	-	-
23731540	chr22	46626506	46831965	chr22:46626506-46831965	PPARA, C22orf40, AK091355, PKDREJ, TTC38, cN5H6, GTSE1, TRMU, MTU1, dJ1163J1, CELSR1	MAS	-	-	-
23731540	chr22	46674603	46740101	chr22:46674603-46740101	TTC38, cN5H6, GTSE1, TRMU, MTU1, dJ1163J1	INS	-	-	-
23602712	chr16	7382750	7763340	-	RBFOX1	CEU- CHB+JPT- YRI	-	-	-
23602712	chr7	95034173	95064384	-	PON2	CEU	-	-	-
23602712	chr12	5671816	6055398	-	ANO2	CEU- CHB+JPT- YRI	-	-	-
23602712	chr6	166822853	167040726	-	RPS6KA2	CEU- CHB+JPT- YRI	-	-	-
23602712	chr8	42249278	42263455	-	VDAC3	CEU- CHB+JPT- YRI	-	-	-
23602712	chr7	100849257	100861011	-	PLOD3	CEU- CHB+JPT- YRI	-	-	-
23602712	chr7	154002346	154685995	-	DPP6	CEU- CHB+JPT- YRI	-	-	-
23602712	chr19	6210391	6279959	-	MLLT1	CEU- CHB+JPT- YRI	-	-	-
23602712	chr18	7567313	8406859	-	PTPRM	CEU- CHB+JPT- YRI	-	-	-
23602712	chr16	78133326	78134096	-	WWOX	CEU- CHB+JPT- YRI	-	-	-
23602712	chr6	873028	903954	-	GABBR1	CEU- CHB+JPT- YRI	-	-	-
23602712	chr4	5712923	5816031	-	EVC	CEU- CHB+JPT	-	-	-
23602712	chr1	54387233	54411288	-	HSPB11	CEU- CHB+JPT	-	-	-
23602712	chr22	37154245	37172177	-	IFT27	CEU- CHB+JPT	-	-	-
23602712	chr20	61340188	61394123	-	NTSR1	CEU- CHB+JPT	-	-	-
23602712	chr13	38923941	38937143	-	UFM1	CEU- CHB+JPT	-	-	-
23602712	chr7	142605647	142630820	-	TRPV5	CEU- CHB+JPT	-	-	-
23602712	chr20	34291530	34330258	-	RBM39	CEU- CHB+JPT	-	-	-
23602712	chr1	60358979	60392423	-	CYP2J2	CEU- CHB+JPT	-	-	-
23602712	chr4	156824844	156841558	-	TDO2	CEU- CHB+JPT	-	-	-
23602712	chr8	79428335	79517502	-	PKIA	CEU- CHB+JPT	-	-	-
23602712	chr5	140698056	140700351	-	TAF7	CEU- CHB+JPT	-	-	-
23602712	chr15	33603176	34158303	-	RYR3	CEU- CHB+JPT	-	-	-
23602712	chr6	15246205	15522273	-	JARID2	CEU- YRI	-	-	-
23602712	chr17	21191347	21218551	-	MAP2K3	CEU- YRI	-	-	-
23602712	chr8	24151579	24212726	-	ADAM28	CEU- YRI	-	-	-
23602712	chr4	72053002	72437804	-	SLC4A4	CEU- YRI	-	-	-
23602712	chr4	74962753	74964997	-	CXCL2	CEU- YRI	-	-	-
23602712	chr4	88928798	88998931	-	PKD2	CEU- YRI	-	-	-
23602712	chr8	27348518	27402439	-	EPHX2	CEU- YRI	-	-	-
23602712	chr16	3708037	3767598	-	TRAP1	CEU- YRI	-	-	-
23602712	chr6	150263135	150270368	-	ULBP2	CEU- YRI	-	-	-
23602712	chr11	59596745	59612974	-	GIF	CEU- YRI	-	-	-
23602712	chr7	36552548	36764154	-	AOAH	CEU- YRI	-	-	-
23602712	chr4	115748926	116035032	-	NDST4	CEU- YRI	-	-	-
23602712	chr3	45636322	45722755	-	LIMD1	CEU- YRI	-	-	-
23602712	chr4	26483017	26492042	-	CCKAR	CEU- YRI	-	-	-
23602712	chr3	155588324	155655520	-	GMPS	CEU- YRI	-	-	-
23602712	chr21	30925865	31312282	-	GRIK1	CEU- YRI	-	-	-
23602712	chr17	80272745	80275480	-	CD7	CEU- YRI	-	-	-
23602712	chr7	86954663	86974808	-	TP53TG1	CEU- YRI	-	-	-
23602712	chr5	180663927	180670906	-	GNB2L1	CEU- YRI	-	-	-
23602712	chr16	66586465	66600190	-	CKLF	CEU- YRI	-	-	-
23602712	chr1	27938800	27961727	-	FGR	CEU	-	-	-
23602712	chr6	35265594	35289548	-	DEF6	CEU	-	-	-
23602712	chr19	45147097	45169428	-	PVR	CEU	-	-	-
23602712	chr2	218664511	218808796	-	TNS1	CEU	-	-	-
23602712	chr1	218518675	218617961	-	TGFB2	CEU	-	-	-
23602712	chr16	577855	604636	-	SOLH	CEU	-	-	-
23602712	chr8	72933485	72987819	-	TRPA1	CEU	-	-	-
23602712	chr7	30634180	30673648	-	GARS	CEU	-	-	-
23602712	chr7	99006600	99017239	-	BUD31	CEU	-	-	-
23602712	chr11	71903172	71907367	-	FOLR1	CEU	-	-	-
23602712	chr12	6759703	6772308	-	ING4	CEU	-	-	-
23602712	chr3	48555116	48594227	-	PFKFB4	CEU	-	-	-
23602712	chr2	74756531	74760683	-	HTRA2	CEU	-	-	-
23602712	chr19	43084394	43099082	-	CEACAM8	CEU	-	-	-
23602712	chr22	37956470	37965410	-	CDC42EP1	CEU	-	-	-
23602712	chr22	23915312	23922495	-	IGLL1	CEU	-	-	-
23602712	chr5	66478103	66492617	-	CD180	CEU	-	-	-
23602712	chr11	111597631	111637169	-	PPP2R1B	CEU	-	-	-
23602712	chr8	67088611	67090846	-	CRH	CEU	-	-	-
23602712	chr11	117070039	117075508	-	TAGLN	CEU	-	-	-
23602712	chr4	147560044	147563623	-	POU4F2	CEU	-	-	-
23602712	chr4	174309298	174320617	-	SCRG1	CEU	-	-	-
23602712	chr13	20761603	20767114	-	GJB2	CEU	-	-	-
23602712	chr15	76196199	76227608	-	FBXO22	CEU	-	-	-
23602712	chr17	34136458	34174246	-	TAF15	CEU	-	-	-
23602712	chr19	11487880	11495018	-	EPOR	CEU	-	-	-
23602712	chr11	12399025	12556903	-	PARVA	CEU	-	-	-
23602712	chr20	36766350	36793700	-	TGM2	CEU	-	-	-
23602712	chr19	24269975	24312654	-	ZNF254	CEU	-	-	-
23602712	chr7	145813452	148118088	-	CNTNAP2	CEU- CHB+JPT- YRI	-	-	-
23602712	chr14	90422245	90511108	-	TDP1	CEU- CHB+JPT- YRI	-	-	-
23602712	chr18	32073253	32448778	-	DTNA	CEU- CHB+JPT- YRI	-	-	-
23602712	chr14	50250531	50319539	-	NEMF	CEU- CHB+JPT- YRI	-	-	-
23602712	chr16	80637675	80838175	-	CDYL2	CEU- CHB+JPT- YRI	-	-	-
23602712	chr8	57073467	57123859	-	PLAG1	CEU- CHB+JPT- YRI	-	-	-
23602712	chr10	124320180	124403252	-	DMBT1	CEU- CHB+JPT- YRI	-	-	-
23602712	chr15	65935242	65948598	-	SLC24A1	CEU- CHB+JPT	-	-	-
23602712	chr8	6264112	6501140	-	MCPH1	CEU- CHB+JPT	-	-	-
23602712	chr11	118033518	118047337	-	SCN2B	CEU- CHB+JPT	-	-	-
23602712	chr1	86194915	86622121	-	COL24A1	CEU- CHB+JPT	-	-	-
23602712	chr7	142638200	142659503	-	KEL	CEU- CHB+JPT	-	-	-
23602712	chr1	232940637	232946092	-	KIAA1383	CEU- CHB+JPT	-	-	-
23602712	chr7	13930855	14029642	-	ETV1	CEU- YRI	-	-	-
23602712	chr14	24037243	24048009	-	JPH4	CEU- YRI	-	-	-
23602712	chr12	21788274	21810728	-	LDHB	CEU- YRI	-	-	-
23602712	chr4	176554087	176708827	-	GPM6A	CEU- YRI	-	-	-
23602712	chr11	64755416	64764517	-	BATF2	CEU- YRI	-	-	-
23602712	chr5	659976	693510	-	TPPP	CEU- YRI	-	-	-
23602712	chr6	22287472	22303082	-	PRL	CEU- YRI	-	-	-
23602712	chr8	40010986	40012827	-	C8orf4	CEU- YRI	-	-	-
23602712	chr19	38874991	38878668	-	GGN	CEU- YRI	-	-	-
23602712	chr5	147549295	147554961	-	SPINK14	CEU- YRI	-	-	-
23602712	chr6	50681256	50740746	-	TFAP2D	CEU	-	-	-
23602712	chr1	209929393	209955668	-	TRAF3IP3	CEU	-	-	-
23602712	chr1	218458628	218511325	-	RRP15	CEU	-	-	-
23602712	chr12	91357455	91398803	-	EPYC	CEU	-	-	-
23602712	chr12	13197314	13236383	-	KIAA1467	CEU	-	-	-
23602712	chr3	169490852	169507504	-	MYNN	CEU	-	-	-
23602712	chr3	112323408	112359977	-	CCDC80	CEU	-	-	-
23602712	chr22	38004480	38029571	-	GGA1	CEU	-	-	-
23602712	chr7	93620999	93633690	-	BET1	CEU	-	-	-
23602712	chr7	7676574	7758238	-	RPA3	CEU	-	-	-
23602712	chr6	99321600	99395849	-	FBXL4	CEU	-	-	-
23602712	chr6	110421021	110501207	-	WASF1	CEU	-	-	-
23602712	chr5	141971742	142000920	-	FGF1	CEU	-	-	-
23602712	chr3	140660661	140698785	-	SLC25A36	CEU	-	-	-
23602712	chr3	124449212	124468119	-	UMPS	CEU	-	-	-
23602712	chr14	63671101	63760230	-	RHOJ	CEU	-	-	-
23602712	chr22	46651559	46659219	-	PKDREJ	CEU	-	-	-
23602712	chr13	26828755	26978569	-	CDK8	CEU	-	-	-
23602712	chr6	132909730	132910877	-	TAAR5	CEU	-	-	-
23602712	chr2	74881392	74909185	-	SEMA4F	CEU	-	-	-
23602712	chr15	69591293	69699976	-	PAQR5	CEU	-	-	-
23602712	chr1	93913687	94020218	-	FNBP1L	CEU	-	-	-
23602712	chr2	215593274	215674428	-	BARD1	CEU	-	-	-
23602712	chr15	74738317	74753529	-	UBL7	CEU	-	-	-
23602712	chr18	70203914	70211723	-	CBLN2	CEU	-	-	-
23602712	chr1	167190065	167396582	-	POU2F1	CEU	-	-	-
23602712	chr5	134303595	134347397	-	CATSPER3	CEU	-	-	-
23602712	chr6	110931180	111136412	-	CDK19	CEU	-	-	-
23602712	chr20	45186461	45280100	-	SLC13A3	CEU	-	-	-
23602712	chr1	50571963	50667540	-	ELAVL4	CEU	-	-	-
23602712	chr3	63996230	64009120	-	PSMD6	CEU	-	-	-
23602712	chr12	12510019	12619838	-	LOH12CR1	CEU	-	-	-
23602712	chr15	58724174	58861073	-	LIPC	CEU	-	-	-
23602712	chr11	64532075	64546316	-	SF1	CEU	-	-	-
23602712	chr11	62557786	62559486	-	TMEM223	CEU	-	-	-
23602712	chr15	69222838	69239150	-	SPESP1	CEU	-	-	-
23602712	chr11	30031287	30038577	-	KCNA4	CEU	-	-	-
23602712	chr19	11457180	11465620	-	CCDC159	CEU	-	-	-
23602712	chr7	98625057	98741743	-	SMURF1	CEU	-	-	-
23602712	chr6	25081548	25166793	chr6:25081548-25166793	CMAHP	CEU- CHB+JPT- YRI	-	-	-
23602712	chr11	93551398	93583697	chr11:93551398-93583697	VSTM5	CEU- CHB+JPT- YRI	-	-	-
23602712	chr4	4349867	4420785	chr4:4349867-4420785	NSG1	CEU- CHB+JPT	-	-	-
23602712	chr16	3493611	3536963	chr16:3493611-3536963	NAA60	CEU	-	-	-
23602712	chr3	169484709	169487683	chr3:169484709-169487683	ACTRT3	CEU	-	-	-
23555287	chr15	48426484	48426484	rs1426654	SLC24A5	CEU-YRI	-	-	-
23555287	chr11	88557991	88557991	rs10831496	GRM5,TYR	CEU-YRI	-	-	-
23555287	chr15	29261716	29261716	rs4424881	APBA2	CEU-YRI	-	-	-
23555287	chr5	33948589	33948589	rs35395	SLC45A2	CEU-YRI	-	-	-
23555287	chr15	28365618	28365618	rs12913832	HERC2,OCA2	CEU-YRI	-	-	-
23555287	chr15	48433494	48433494	rs2470102	SLC24A5	CEU-YRI	-	-	-
23539138	chr3	19568009	19568009	rs6549948	CTGF	ASN-YRI-CEU	-	-	-
23539138	chr3	189373909	189373909	rs4491879	TUBGCP3	ASN-YRI-CEU	-	-	-
23539138	chr8	118196803	118196803	rs1578978	Srf	ASN-YRI-CEU	-	-	-
23539138	chr8	133472362	133472362	rs2403775	clint1	ASN-YRI-CEU	-	-	-
23539138	chr3	38784029	38784029	rs6599250	STXBP3	ASN-YRI-CEU	-	-	-
23539138	chr6	121963787	121963787	rs6902183	KPNA2	ASN-YRI-CEU	-	-	-
23539138	chr1	165733483	165733483	rs6426940	FZD2	ASN-YRI-CEU	-	-	-
23539138	chr2	79509022	79509022	rs12470852	RHOB	ASN-YRI-CEU	-	-	-
23539138	chr3	147927668	147927668	rs7645488	Gbas	ASN-YRI-CEU	-	-	-
23539138	chr4	122400450	122400450	rs4833212	GAS1	ASN-YRI-CEU	-	-	-
23539138	chr10	61877706	61877706	rs10994209	MAPK6	ASN-YRI-CEU	-	-	-
23539138	chr11	33248296	33248296	rs11606914	CSTF3	ASN-YRI-CEU	-	-	-
23539138	chr19	49949652	49949652	rs7462	FLT3LG	ASN-YRI-CEU	-	-	-
23539138	chr19	12811045	12811045	rs722572	dhps	ASN-YRI-CEU	-	-	-
23539138	chr8	27226790	27226790	rs755951	PTK2B	ASN-YRI-CEU	-	-	-
23539138	chr11	2319355	2319355	rs2244891	CD81	ASN-YRI-CEU	-	-	-
23539138	chr2	97030247	97030247	rs2305935	CIAO1	ASN-YRI-CEU	-	-	-
23539138	chr4	74856535	74856535	rs2457996	CXCL5	ASN-YRI-CEU	-	-	-
23539138	chr17	74387284	74387284	rs3803739	SPHK1	ASN-YRI-CEU	-	-	-
23539138	chr4	76957974	76957974	rs6532114	CXCL10	ASN-YRI-CEU	-	-	-
23539138	chr4	142715747	142715747	rs6537072	IL15	ASN-YRI-CEU	-	-	-
23539138	chr7	45139163	45139163	rs6967748	TBRG4	ASN-YRI-CEU	-	-	-
23539138	chr13	109007126	109007126	rs7321414	TNFSF13B	ASN-YRI-CEU	-	-	-
23539138	chr3	121406253	121406253	rs7430165	HCLS1	ASN-YRI-CEU	-	-	-
23539138	chr6	43695564	43695564	rs9472113	VEGFA	ASN-YRI-CEU	-	-	-
23539138	chr19	51247694	51247694	rs10853822	CLEC11A	ASN-YRI-CEU	-	-	-
23539138	chr12	58124992	58124992	rs10877011	Tspan31	ASN-YRI-CEU	-	-	-
23539138	chr11	6477455	6477455	rs13343175	CCKBR	ASN-YRI-CEU	-	-	-
23539138	chr9	110729237	110729237	rs1554279	KCNB1	ASN-YRI-CEU	-	-	-
23539138	chr3	189373909	189373909	rs4491879	rpl9	ASN-YRI-CEU	-	-	-
23539138	chr17	14655896	14655896	rs12946416	LOC442454	ASN-YRI-CEU	-	-	-
23539138	chr1	157274427	157274427	rs2209358	SLC30A5	ASN-YRI-CEU	-	-	-
23539138	chr19	18691942	18691942	rs2314664	uba52	ASN-YRI-CEU	-	-	-
23539138	chr8	118196803	118196803	rs1578978	LOC283398	ASN-YRI-CEU	-	-	-
23539138	chr1	108245615	108245615	rs2494067	plcb3	ASN-YRI-CEU	-	-	-
23539138	chr8	133472362	133472362	rs2403775	LOC100130320	ASN-YRI-CEU	-	-	-
23539138	chr1	43050396	43050396	rs2809658	sec11c	ASN-YRI-CEU	-	-	-
23539138	chr3	40450888	40450888	rs17078941	rpl14	ASN-YRI-CEU	-	-	-
23539138	chr6	121963787	121963787	rs6902183	COX5A	ASN-YRI-CEU	-	-	-
23539138	chr13	29698637	29698637	rs7331934	LOC400750	ASN-YRI-CEU	-	-	-
23539138	chr15	90977333	90977333	rs8042861	IQGAP1	ASN-YRI-CEU	-	-	-
23539138	chr4	188856373	188856373	rs10018412	NDUFS1	ASN-YRI-CEU	-	-	-
23539138	chr10	61877706	61877706	rs10994209	GHRL	ASN-YRI-CEU	-	-	-
23539138	chr3	58384775	58384775	rs11712139	SEC61A1	ASN-YRI-CEU	-	-	-
23539138	chr4	4716367	4716367	rs16836102	COX4I1	ASN-YRI-CEU	-	-	-
23522783	chr1	125000000	128900000	7q11	HIP1	CEU	-	-	-
23522783	chr2	41800000	47800000	6p21	VARS, LSM2	CEU	-	-	-
23522783	chr12	0	3300000	12q24	TMEM116	CEU	-	-	-
23522783	chr16	56700000	57400000	19q13	FUT2, FUT1	CEU	-	-	-
23522783	chr12	0	3300000	12q24	SH2B3, ATXN2	CEU	-	-	-
23522783	chr11	92800000	97200000	6q21	POPDC3	CEU	-	-	-
23522783	chr4	0	4500000	4q27	IL2, IL21	CEU	-	-	-
23522783	chr16	56700000	57400000	3q13	CD86	CEU	-	-	-
23522783	chr11	130800000	135006516	3q25	LEKR1	CEU	-	-	-
23522783	chr11	130800000	135006516	3q25	SCHIP1, IL12A	CEU	-	-	-
23522783	chr16	56700000	57400000	3q13	ARHGAP31, STAT1	CEU	-	-	-
23522783	chr16	56700000	57400000	19q13	SAE1	CEU	-	-	-
23522783	chr5	0	4500000	5q31	SLC22A5, IRF1	CEU	-	-	-
23522783	chr10	12200000	17300000	16p13	CLEC16A	CEU	-	-	-
23522783	chr2	41800000	47800000	6p21	UHRF1BP1	CEU	-	-	-
23522783	chr2	0	4400000	2q37	INPP5D, ATG16L1	CEU	-	-	-
23522783	chr4	120800000	123800000	6q27	RNASET2	CEU	-	-	-
23522783	chr2	41800000	47800000	6p21	BTNL2	CEU	-	-	-
23522783	chr10	12200000	17300000	5p13	PTGER4	CEU	-	-	-
23522783	chr16	56700000	57400000	19q13	SPIB	CEU	-	-	-
23522783	chr1	155000000	156500000	21q22	ICOSLG	CEU	-	-	-
23522783	chr16	56700000	57400000	20q13	CYP24A1	CEU	-	-	-
23522783	chr10	12200000	17300000	16p13	CLEC16A	CEU	-	-	-
23522783	chr11	0	2800000	11q23	FAM55A, FAM55D	CEU	-	-	-
23522783	chr10	0	3000000	10p15	IL2RA	CEU	-	-	-
23522783	chr10	0	3000000	10q24	HPSE2	CEU	-	-	-
23522783	chr10	6600000	12200000	2p14	PLEK	CEU	-	-	-
23522783	chr15	0	3900000	15q23	KIF3	CEU	-	-	-
23522783	chr2	41800000	47800000	6p21	HLA-DQB1, HLA-DQA2	CEU	-	-	-
23522783	chr15	67500000	72700000	6q23	AHI1	CEU	-	-	-
23522783	chr6	0	2300000	6p22	TRIM10	CEU	-	-	-
23522783	chr2	0	4400000	2q32	STAT4	CEU	-	-	-
23522783	chr11	92800000	97200000	4q21	ANTXR2	CEU	-	-	-
23522783	chr11	92800000	97200000	17q21	STAT3	CEU	-	-	-
23522783	chr10	12200000	17300000	5p13	IL7R	CEU	-	-	-
23522783	chr16	50706885	50766987	16q12	SNX20, NOD2	CEU	-	-	-
23522783	chr2	103035253	103069024	2q12	IL18RAP	CEU	-	-	-
23505046	chr3	186435097	186462199	-	KNG1	ASN-YRI-CEU	-	-	-
23497175	chr16	103423	103423	rs2541593	-	CHB	-	-	-
23497175	chr16	117194	117194	rs216606	-	CHB	-	-	-
23497175	chr16	127230	127230	rs3785288	-	CHB	-	-	-
23497175	chr16	136258	136258	rs2541622	-	CHB	-	-	-
23497175	chr16	157141	157141	rs216091	-	CHB	-	-	-
23497175	chr16	170328	170328	rs2238368	-	CHB	-	-	-
23497175	chr16	176743	176743	rs2562164	-	CHB	-	-	-
23497175	chr16	192314	192314	rs2562185	-	CHB	-	-	-
23497175	chr16	195020	195020	rs77308790d	-	CHB	-	-	-
23497175	chr16	201389	201389	rs6600143	-	CHB	-	-	-
23497175	chr16	208039	208039	rs2858925	-	CHB	-	-	-
23497175	chr16	211243	211243	rs3760053d	-	CHB	-	-	-
23497175	chr16	240280	240280	rs1211375	-	CHB	-	-	-
23497175	chr16	247888	247888	rs3918352	-	CHB	-	-	-
23497175	chr16	277458	277458	rs1203974	-	CHB	-	-	-
23497175	chr16	293562	293562	rs11248914	-	CHB	-	-	-
23497175	chr16	297750	297750	rs2252214	-	CHB	-	-	-
23497175	chr16	306243	306243	rs4374177	-	CHB	-	-	-
23497175	chr16	311853	311853	rs2239739	-	CHB	-	-	-
23497175	chr16	322934	322934	rs9940585	-	CHB	-	-	-
23497175	chr16	324052	324052	rs2685126	-	CHB	-	-	-
23497175	chr16	349221	349221	rs214247	-	CHB	-	-	-
23497175	chr16	356689	356689	rs1981492	-	CHB	-	-	-
23497175	chr16	377794	377794	rs11648673	-	CHB	-	-	-
23497175	chr16	423555	423555	rs1573733	-	CHB	-	-	-
23497175	chr16	446362	446362	rs4984666	-	CHB	-	-	-
23497175	chr16	485555	485555	rs1698232	-	CHB	-	-	-
23497175	chr16	516922	516922	rs3785301	-	CHB	-	-	-
23415221	chr1	1490074	1509034	chr1:1490074-1509034	SSU72	CEU	-	-	-
23415221	chr1	16414784	16417992	chr1:16414784-16417992	-	CHB+JPT	-	-	-
23415221	chr1	26917014	26936774	chr1:26917014-26936774	-	YRI	-	-	-
23415221	chr1	30707291	30724056	chr1:30707291-30724056	-	CEU	-	-	-
23415221	chr1	33001662	33001662	chr1:33001662-33001662	ZBTB8A	YRI	-	-	-
23415221	chr1	35494810	35780720	chr1:35494810-35780720	SFPQ, ZMYM1, ZMYM6, ZMYM4	CEU	-	-	-
23415221	chr1	66127710	66155407	chr1:66127710-66155407	-	CHB+JPT	-	-	-
23415221	chr1	68668430	68748123	chr1:68668430-68748123	WLS	CEU	-	-	-
23415221	chr1	70348222	70399066	chr1:70348222-70399066	PIN1P1, LRRC7	YRI	-	-	-
23415221	chr1	74337985	74352113	chr1:74337985-74352113	-	CHB+JPT	-	-	-
23415221	chr1	75407104	75603630	chr1:75407104-75603630	LHX8	CHB+JPT	-	-	-
23415221	chr1	76503461	76510298	chr1:76503461-76510298	-	CHB+JPT	-	-	-
23415221	chr1	83259080	83284562	chr1:83259080-83284562	-	CHB+JPT	-	-	-
23415221	chr1	90886567	91056820	chr1:90886567-91056820	-	CEU	-	-	-
23415221	chr1	93004497	93021364	chr1:93004497-93021364	EVI5	CHB+JPT	-	-	-
23415221	chr1	94547889	94547889	chr1:94547889-94547889	ABCA4	CHB+JPT	-	-	-
23415221	chr1	106774218	106828436	chr1:106774218-106828436	-	YRI	-	-	-
23415221	chr1	113971051	114447914	chr1:113971051-114447914	PTPN22, BCL2L15, PHTF1, RSBN1, MAGI3, AP4B1, DCLRE1B	YRI	-	-	-
23415221	chr1	145630473	145704676	chr1:145630473-145704676	CD160, RNF115	YRI	-	-	-
23415221	chr1	149359241	149359241	chr1:149359241-149359241	-	YRI	-	-	-
23415221	chr1	151369475	151403916	chr1:151369475-151403916	POGZ, PSMB4	CEU	-	-	-
23415221	chr1	155066416	155076079	chr1:155066416-155076079	EFNA3	CHB+JPT	-	-	-
23415221	chr1	156700845	156769149	chr1:156700845-156769149	MRPL24, ISG20L2, PRCC, SH2D2A, HDGF, C1orf66	CHB+JPT	-	-	-
23415221	chr1	159209752	159244974	chr1:159209752-159244974	-	YRI	-	-	-
23415221	chr1	160943839	161025125	chr1:160943839-161025125	ARHGAP30, TSTD1, USF1, F11R	YRI	-	-	-
23415221	chr1	168798320	168820779	chr1:168798320-168820779	-	CHB+JPT	-	-	-
23415221	chr1	169519112	169519112	chr1:169519112-169519112	F5	CHB+JPT	-	-	-
23415221	chr1	173035259	173080616	chr1:173035259-173080616	-	CHB+JPT	-	-	-
23415221	chr1	173537264	173637388	chr1:173537264-173637388	ANKRD45, LOC730159, SLC9A11	YRI	-	-	-
23415221	chr1	185542381	185554489	chr1:185542381-185554489	-	CEU	-	-	-
23415221	chr1	189767380	189829503	chr1:189767380-189829503	-	CEU	-	-	-
23415221	chr1	191951209	192081869	chr1:191951209-192081869	-	YRI	-	-	-
23415221	chr1	194021844	194072837	chr1:194021844-194072837	-	CEU	-	-	-
23415221	chr1	197044480	197091537	chr1:197044480-197091537	F13B, ASPM	YRI	-	-	-
23415221	chr1	197316408	197327399	chr1:197316408-197327399	CRB1	YRI	-	-	-
23415221	chr1	201394309	201430546	chr1:201394309-201430546	PHLDA3, TNNI1	CEU	-	-	-
23415221	chr1	220052720	220052720	chr1:220052720-220052720	-	CEU	-	-	-
23415221	chr1	223279624	223290282	chr1:223279624-223290282	TLR5	YRI	-	-	-
23415221	chr1	227344817	227363765	chr1:227344817-227363765	CDC42BPA	CHB+JPT	-	-	-
23415221	chr1	234416442	234424671	chr1:234416442-234424671	SLC35F3	CHB+JPT	-	-	-
23415221	chr1	234814884	234820419	chr1:234814884-234820419	-	CHB+JPT	-	-	-
23415221	chr1	237164343	237167218	chr1:237164343-237167218	-	CEU	-	-	-
23415221	chr1	248168597	248195834	chr1:248168597-248195834	OR2L13, OR2L2	CEU	-	-	-
23415221	chr2	7882897	7899688	chr2:7882897-7899688	-	CEU	-	-	-
23415221	chr2	9373250	9390429	chr2:9373250-9390429	ASAP2	CHB+JPT	-	-	-
23415221	chr2	17291520	17399452	chr2:17291520-17399452	-	CHB+JPT	-	-	-
23415221	chr2	18365580	18390599	chr2:18365580-18390599	-	CEU	-	-	-
23415221	chr2	21594326	21608683	chr2:21594326-21608683	-	YRI	-	-	-
23415221	chr2	24698726	25055600	chr2:24698726-25055600	CENPO, C2orf79, NCOA1, ADCY3	YRI	-	-	-
23415221	chr2	26118096	26135996	chr2:26118096-26135996	-	CHB+JPT	-	-	-
23415221	chr2	30967074	30970733	chr2:30967074-30970733	CAPN13	YRI	-	-	-
23415221	chr2	69208834	69222144	chr2:69208834-69222144	GKN1	CEU	-	-	-
23415221	chr2	72402810	72416387	chr2:72402810-72416387	EXOC6B	CHB+JPT	-	-	-
23415221	chr2	73052273	73052273	chr2:73052273-73052273	EXOC6B	CHB+JPT	-	-	-
23415221	chr2	73610743	73774019	chr2:73610743-73774019	ALMS1	CEU	-	-	-
23415221	chr2	74291497	74291497	chr2:74291497-74291497	TET3	CHB+JPT	-	-	-
23415221	chr2	74531420	74690039	chr2:74531420-74690039	C2orf81, WDR54, MOGS, CCDC142, RTKN, LOC100189589, SLC4A5, MRPL53, WBP1, DCTN1, INO80B	CEU	-	-	-
23415221	chr2	78512275	78521092	chr2:78512275-78521092	-	YRI	-	-	-
23415221	chr2	83553973	83632334	chr2:83553973-83632334	-	CHB+JPT	-	-	-
23415221	chr2	89125131	89130009	chr2:89125131-89130009	-	CEU	-	-	-
23415221	chr2	108938735	109251065	chr2:108938735-109251065	LIMS1, GCC2, SULT1C2P1, SULT1C4	CHB+JPT	-	-	-
23415221	chr2	109550092	109578173	chr2:109550092-109578173	EDAR	CHB+JPT	-	-	-
23415221	chr2	122052942	122063844	chr2:122052942-122063844	-	CEU	-	-	-
23415221	chr2	126042045	126139584	chr2:126042045-126139584	-	CHB+JPT	-	-	-
23415221	chr2	136407479	136707982	chr2:136407479-136707982	LCT, MIR128-1, DARS, R3HDM1, MCM6, UBXN4	CEU	-	-	-
23415221	chr2	136906692	136915698	chr2:136906692-136915698	-	CEU	-	-	-
23415221	chr2	146912163	146933258	chr2:146912163-146933258	-	CHB+JPT	-	-	-
23415221	chr2	153501448	153606713	chr2:153501448-153606713	FMNL2, ARL6IP6, PRPF40A	CHB+JPT	-	-	-
23415221	chr2	154013361	154091848	chr2:154013361-154091848	-	CHB+JPT	-	-	-
23415221	chr2	158146299	158162033	chr2:158146299-158162033	GALNT5	CEU	-	-	-
23415221	chr2	159063290	159108667	chr2:159063290-159108667	CCDC148	CHB+JPT	-	-	-
23415221	chr2	163520526	163556004	chr2:163520526-163556004	KCNH7	CEU	-	-	-
23415221	chr2	176561826	176572711	chr2:176561826-176572711	-	YRI	-	-	-
23415221	chr2	177553897	177571458	chr2:177553897-177571458	-	CHB+JPT	-	-	-
23415221	chr2	178565129	178573882	chr2:178565129-178573882	PDE11A	CEU	-	-	-
23415221	chr2	178600561	178609751	chr2:178600561-178609751	PDE11A	CHB+JPT	-	-	-
23415221	chr2	182482480	182535857	chr2:182482480-182535857	CERKL, NEUROD1	YRI	-	-	-
23415221	chr2	187056771	187311242	chr2:187056771-187311242	-	YRI	-	-	-
23415221	chr2	193013528	193013528	chr2:193013528-193013528	TMEFF2	YRI	-	-	-
23415221	chr2	194646718	194647598	chr2:194646718-194647598	-	YRI	-	-	-
23415221	chr2	197346677	197470002	chr2:197346677-197470002	HECW2	CEU	-	-	-
23415221	chr2	206204079	206248179	chr2:206204079-206248179	PARD3B	CEU	-	-	-
23415221	chr2	213504684	213520144	chr2:213504684-213520144	-	CHB+JPT	-	-	-
23415221	chr2	218808575	218821278	chr2:218808575-218821278	TNS1	CEU	-	-	-
23415221	chr2	226695966	226747064	chr2:226695966-226747064	-	CEU	-	-	-
23415221	chr2	237453806	237453806	chr2:237453806-237453806	-	CEU	-	-	-
23415221	chr2	238435086	238439503	chr2:238435086-238439503	MLPH	CHB+JPT	-	-	-
23415221	chr3	3450253	3450683	chr3:3450253-3450683	-	CEU	-	-	-
23415221	chr3	17906419	17941618	chr3:17906419-17941618	-	CHB+JPT	-	-	-
23415221	chr3	26212284	26372340	chr3:26212284-26372340	-	CHB+JPT	-	-	-
23415221	chr3	27053325	27457332	chr3:27053325-27457332	SLC4A7, NEK10	CHB+JPT	-	-	-
23415221	chr3	36233676	36395598	chr3:36233676-36395598	-	CEU	-	-	-
23415221	chr3	44952066	45074782	chr3:44952066-45074782	CLEC3B, ZDHHC3, TGM4, EXOSC7	CHB+JPT	-	-	-
23415221	chr3	46120380	46156213	chr3:46120380-46156213	-	YRI	-	-	-
23415221	chr3	49009386	50037123	chr3:49009386-50037123	MIR191, RBM6, MST1R, USP4, C3orf62, NDUFAF3, LAMB2, QARS, LAMB2P1, MST1, IMPDH2, BSN, LOC646498, APEH, AMT, P4HTM, WDR6, DALRD3, ARIH2, CCDC71, QRICH1, CCDC36, C3orf54, GMPPB, UBA7, CAMKV, DAG1, MIR42	CHB+JPT	-	-	-
23415221	chr3	56785556	56821402	chr3:56785556-56821402	ARHGEF3	YRI	-	-	-
23415221	chr3	71385754	71471562	chr3:71385754-71471562	FOXP1	CHB+JPT	-	-	-
23415221	chr3	72591306	72628258	chr3:72591306-72628258	-	CEU	-	-	-
23415221	chr3	79229543	79229543	chr3:79229543-79229543	ROBO1	YRI	-	-	-
23415221	chr3	87178255	87378303	chr3:87178255-87378303	CHMP2B, POU1F1	YRI	-	-	-
23415221	chr3	88395625	88452746	chr3:88395625-88452746	-	CEU	-	-	-
23415221	chr3	104779138	104800350	chr3:104779138-104800350	-	CHB+JPT	-	-	-
23415221	chr3	107739094	107741260	chr3:107739094-107741260	-	CHB+JPT	-	-	-
23415221	chr3	110537075	110552967	chr3:110537075-110552967	-	CEU	-	-	-
23415221	chr3	112253756	112253756	chr3:112253756-112253756	ATG3	CHB+JPT	-	-	-
23415221	chr3	114401208	114401208	chr3:114401208-114401208	ZBTB20	CEU	-	-	-
23415221	chr3	123291091	123417587	chr3:123291091-123417587	MYLK, PTPLB	CEU	-	-	-
23415221	chr3	125995291	125995291	chr3:125995291-125995291	-	CHB+JPT	-	-	-
23415221	chr3	130209258	130220079	chr3:130209258-130220079	COL6A5	CEU	-	-	-
23415221	chr3	133168228	133168228	chr3:133168228-133168228	BFSP2	YRI	-	-	-
23415221	chr3	134484227	134519445	chr3:134484227-134519445	EPHB1	CEU	-	-	-
23415221	chr3	134672285	134684301	chr3:134672285-134684301	EPHB1	CHB+JPT	-	-	-
23415221	chr3	139035607	139177597	chr3:139035607-139177597	RBP2, COPB2, MRPS22	CHB+JPT	-	-	-
23415221	chr3	145437438	145439593	chr3:145437438-145439593	-	YRI	-	-	-
23415221	chr3	161077630	161314754	chr3:161077630-161314754	OTOL1, C3orf57	CHB+JPT	-	-	-
23415221	chr3	163743223	163746690	chr3:163743223-163746690	-	YRI	-	-	-
23415221	chr3	164536940	164602765	chr3:164536940-164602765	-	CHB+JPT	-	-	-
23415221	chr3	167567529	167726096	chr3:167567529-167726096	LOC646168, GOLIM4	CHB+JPT	-	-	-
23415221	chr3	188342705	188342705	chr3:188342705-188342705	LPP	CHB+JPT	-	-	-
23415221	chr3	195724417	195798258	chr3:195724417-195798258	SDHAP1, TFRC	YRI	-	-	-
23415221	chr4	5332008	5342822	chr4:5332008-5342822	STK32B	CEU	-	-	-
23415221	chr4	13456405	13459953	chr4:13456405-13459953	RAB28	YRI	-	-	-
23415221	chr4	21352598	21407094	chr4:21352598-21407094	KCNIP4	YRI	-	-	-
23415221	chr4	21727582	21922193	chr4:21727582-21922193	KCNIP4, NCRNA00099	YRI	-	-	-
23415221	chr4	28742742	28825584	chr4:28742742-28825584	MIR4275	CHB+JPT	-	-	-
23415221	chr4	31272106	31307699	chr4:31272106-31307699	-	CEU	-	-	-
23415221	chr4	34088194	34208541	chr4:34088194-34208541	-	YRI	-	-	-
23415221	chr4	34452360	34551605	chr4:34452360-34551605	-	CEU	-	-	-
23415221	chr4	34771117	34913289	chr4:34771117-34913289	-	YRI	-	-	-
23415221	chr4	35445068	35461999	chr4:35445068-35461999	-	CEU	-	-	-
23415221	chr4	39073315	39265701	chr4:39073315-39265701	WDR19, KLHL5	CHB+JPT	-	-	-
23415221	chr4	41842712	42134066	chr4:41842712-42134066	DCAF4L1, BEND4, SLC30A9, TMEM33	CHB+JPT	-	-	-
23415221	chr4	41845708	41859457	chr4:41845708-41859457	-	CEU	-	-	-
23415221	chr4	42051059	42076592	chr4:42051059-42076592	SLC30A9	YRI	-	-	-
23415221	chr4	46923579	46965713	chr4:46923579-46965713	GABRA4	YRI	-	-	-
23415221	chr4	56043841	56069831	chr4:56043841-56069831	-	YRI	-	-	-
23415221	chr4	61387484	61451788	chr4:61387484-61451788	-	CEU	-	-	-
23415221	chr4	72147944	72392006	chr4:72147944-72392006	SLC4A4	CEU	-	-	-
23415221	chr4	81806514	81959966	chr4:81806514-81959966	C4orf22, BMP3	CEU	-	-	-
23415221	chr4	85276979	85276979	chr4:85276979-85276979	-	CEU	-	-	-
23415221	chr4	100330294	100335874	chr4:100330294-100335874	ADH7	CHB+JPT	-	-	-
23415221	chr4	104392563	104418239	chr4:104392563-104418239	-	CEU	-	-	-
23415221	chr4	106531758	106553364	chr4:106531758-106553364	ARHGEF38	CEU	-	-	-
23415221	chr4	122938700	122959918	chr4:122938700-122959918	-	YRI	-	-	-
23415221	chr4	124601337	124615184	chr4:124601337-124615184	LOC285419	CHB+JPT	-	-	-
23415221	chr4	132190046	132190046	chr4:132190046-132190046	-	CEU	-	-	-
23415221	chr4	144348094	144357737	chr4:144348094-144357737	GAB1	CHB+JPT	-	-	-
23415221	chr4	145204398	145204398	chr4:145204398-145204398	-	CEU	-	-	-
23415221	chr4	146842502	146866150	chr4:146842502-146866150	ZNF827	YRI	-	-	-
23415221	chr4	148283784	148289389	chr4:148283784-148289389	-	YRI	-	-	-
23415221	chr4	149374230	149379537	chr4:149374230-149379537	-	CHB+JPT	-	-	-
23415221	chr4	150794468	150794468	chr4:150794468-150794468	-	CEU	-	-	-
23415221	chr4	153053573	153065880	chr4:153053573-153065880	-	CHB+JPT	-	-	-
23415221	chr4	158672216	158709455	chr4:158672216-158709455	-	CHB+JPT	-	-	-
23415221	chr4	159351510	159351510	chr4:159351510-159351510	-	CHB+JPT	-	-	-
23415221	chr4	160413520	160442016	chr4:160413520-160442016	-	CHB+JPT	-	-	-
23415221	chr4	163552770	163563501	chr4:163552770-163563501	-	CHB+JPT	-	-	-
23415221	chr4	171175320	171205391	chr4:171175320-171205391	-	CHB+JPT	-	-	-
23415221	chr4	176370319	176371655	chr4:176370319-176371655	-	CEU	-	-	-
23415221	chr4	190729321	190735403	chr4:190729321-190735403	-	CHB+JPT	-	-	-
23415221	chr5	3080285	3080285	chr5:3080285-3080285	-	CHB+JPT	-	-	-
23415221	chr5	11685818	11725721	chr5:11685818-11725721	CTNND2	CEU	-	-	-
23415221	chr5	21620995	21660097	chr5:21620995-21660097	-	CEU	-	-	-
23415221	chr5	24436591	24478826	chr5:24436591-24478826	CDH10	CEU	-	-	-
23415221	chr5	33948589	33952106	chr5:33948589-33952106	RXFP3, SLC45A2	CEU	-	-	-
23415221	chr5	43452252	43517232	chr5:43452252-43517232	C5orf34, C5orf28, PAIP1	YRI	-	-	-
23415221	chr5	64640912	64883884	chr5:64640912-64883884	TRIM23, ADAMTS6, CENPK, PPWD1	CHB+JPT	-	-	-
23415221	chr5	109217428	109224097	chr5:109217428-109224097	LOC100289673	YRI	-	-	-
23415221	chr5	109524921	109574893	chr5:109524921-109574893	-	CEU	-	-	-
23415221	chr5	109735064	109767883	chr5:109735064-109767883	TMEM232	CEU	-	-	-
23415221	chr5	111996216	112293478	chr5:111996216-112293478	APC, SRP19, REEP5	CHB+JPT	-	-	-
23415221	chr5	117737822	117747508	chr5:117737822-117747508	-	CHB+JPT	-	-	-
23415221	chr5	120695114	120799088	chr5:120695114-120799088	-	CHB+JPT	-	-	-
23415221	chr5	128255909	128296207	chr5:128255909-128296207	SLC27A6	CHB+JPT	-	-	-
23415221	chr5	132013179	132132647	chr5:132013179-132132647	IL4, CCNI2, SEPT8, KIF3A	CEU	-	-	-
23415221	chr5	142115888	142150942	chr5:142115888-142150942	ARHGAP26	CEU	-	-	-
23415221	chr5	158574386	158604963	chr5:158574386-158604963	RNF145	YRI	-	-	-
23415221	chr5	170138012	170148015	chr5:170138012-170148015	KCNIP1	CHB+JPT	-	-	-
23415221	chr6	18599675	18701476	chr6:18599675-18701476	-	CHB+JPT	-	-	-
23415221	chr6	33056384	33075259	chr6:33056384-33075259	HLA-DPB1, HLA-DPB2	YRI	-	-	-
23415221	chr6	34893910	34962060	chr6:34893910-34962060	ANKS1A	CEU	-	-	-
23415221	chr6	47247189	47251166	chr6:47247189-47251166	TNFRSF21	YRI	-	-	-
23415221	chr6	48583348	48890929	chr6:48583348-48890929	-	CHB+JPT	-	-	-
23415221	chr6	63584028	63584469	chr6:63584028-63584469	-	YRI	-	-	-
23415221	chr6	69550199	69551449	chr6:69550199-69551449	BAI3	CHB+JPT	-	-	-
23415221	chr6	70400259	70466954	chr6:70400259-70466954	LMBRD1	YRI	-	-	-
23415221	chr6	74940656	75060004	chr6:74940656-75060004	-	YRI	-	-	-
23415221	chr6	78177468	78219403	chr6:78177468-78219403	HTR1B	YRI	-	-	-
23415221	chr6	81574577	81576456	chr6:81574577-81576456	-	CEU	-	-	-
23415221	chr6	83508131	83601877	chr6:83508131-83601877	UBE2CBP	CHB+JPT	-	-	-
23415221	chr6	84641238	84664851	chr6:84641238-84664851	CYB5R4	CEU	-	-	-
23415221	chr6	89911865	89963796	chr6:89911865-89963796	GABRR1, GABRR2	CHB+JPT	-	-	-
23415221	chr6	93446161	93465857	chr6:93446161-93465857	-	CHB+JPT	-	-	-
23415221	chr6	123081811	123088655	chr6:123081811-123088655	-	YRI	-	-	-
23415221	chr6	123657078	123849701	chr6:123657078-123849701	TRDN	CHB+JPT	-	-	-
23415221	chr6	125734597	125748153	chr6:125734597-125748153	-	CHB+JPT	-	-	-
23415221	chr6	130568021	130605417	chr6:130568021-130605417	-	YRI	-	-	-
23415221	chr6	132935865	133030492	chr6:132935865-133030492	VNN1, TAAR1, TAAR3, TAAR2	YRI	-	-	-
23415221	chr6	139564988	139564988	chr6:139564988-139564988	TXLNB	YRI	-	-	-
23415221	chr6	144907979	145171885	chr6:144907979-145171885	UTRN	CEU	-	-	-
23415221	chr7	20381650	20392787	chr7:20381650-20392787	ITGB8	YRI	-	-	-
23415221	chr7	33586237	33586237	chr7:33586237-33586237	BBS9	CEU	-	-	-
23415221	chr7	40794525	40890670	chr7:40794525-40890670	C7orf10	YRI	-	-	-
23415221	chr7	49581956	49602343	chr7:49581956-49602343	-	YRI	-	-	-
23415221	chr7	49828592	49840917	chr7:49828592-49840917	VWC2	CHB+JPT	-	-	-
23415221	chr7	66010577	66378886	chr7:66010577-66378886	C7orf42, RABGEF1, LOC493754, KCTD7, LOC729156	YRI	-	-	-
23415221	chr7	74098949	74140051	chr7:74098949-74140051	GTF2I	CHB+JPT	-	-	-
23415221	chr7	80301936	80306350	chr7:80301936-80306350	CD36	YRI	-	-	-
23415221	chr7	85335684	85337215	chr7:85335684-85337215	-	CHB+JPT	-	-	-
23415221	chr7	88177895	88186398	chr7:88177895-88186398	-	YRI	-	-	-
23415221	chr7	103070983	103135470	chr7:103070983-103135470	SLC26A5, RELN	CEU	-	-	-
23415221	chr7	105017864	105028238	chr7:105017864-105028238	SRPK2	CEU	-	-	-
23415221	chr7	106096296	106131893	chr7:106096296-106131893	-	CHB+JPT	-	-	-
23415221	chr7	112161869	112585943	chr7:112161869-112585943	C7orf60, TMEM168	CHB+JPT	-	-	-
23415221	chr7	113981064	113987889	chr7:113981064-113987889	FOXP2	YRI	-	-	-
23415221	chr7	124870076	124897140	chr7:124870076-124897140	-	CEU	-	-	-
23415221	chr7	142530865	142542928	chr7:142530865-142542928	EPHB6	CHB+JPT	-	-	-
23415221	chr7	147759461	147811022	chr7:147759461-147811022	MIR548T, CNTNAP2	CEU	-	-	-
23415221	chr7	150991809	150993854	chr7:150991809-150993854	-	YRI	-	-	-
23415221	chr8	9149746	9150079	chr8:9149746-9150079	-	YRI	-	-	-
23415221	chr8	11420221	11459018	chr8:11420221-11459018	BLK	CHB+JPT	-	-	-
23415221	chr8	16230615	16261374	chr8:16230615-16261374	-	CEU	-	-	-
23415221	chr8	49048034	49120253	chr8:49048034-49120253	-	YRI	-	-	-
23415221	chr8	50592933	50674904	chr8:50592933-50674904	-	YRI	-	-	-
23415221	chr8	52782830	52924254	chr8:52782830-52924254	PCMTD1	YRI	-	-	-
23415221	chr8	111946760	112015011	chr8:111946760-112015011	-	CEU	-	-	-
23415221	chr8	117676800	117734036	chr8:117676800-117734036	EIF3H	CEU	-	-	-
23415221	chr8	135030702	135165737	chr8:135030702-135165737	-	CHB+JPT	-	-	-
23415221	chr8	142392428	142417046	chr8:142392428-142417046	-	CEU	-	-	-
23415221	chr9	11735515	12040489	chr9:11735515-12040489	-	YRI	-	-	-
23415221	chr9	12761819	12763450	chr9:12761819-12763450	-	CEU	-	-	-
23415221	chr9	16786930	16804167	chr9:16786930-16804167	BNC2	CEU	-	-	-
23415221	chr9	17430610	17440278	chr9:17430610-17440278	CNTLN	CEU	-	-	-
23415221	chr9	24085495	24085495	chr9:24085495-24085495	-	YRI	-	-	-
23415221	chr9	44163444	44163444	chr9:44163444-44163444	-	CEU	-	-	-
23415221	chr9	71140240	71164624	chr9:71140240-71164624	PGM5, C9orf71	YRI	-	-	-
23415221	chr9	90979674	91084877	chr9:90979674-91084877	SPIN1	CEU	-	-	-
23415221	chr9	100672338	100701446	chr9:100672338-100701446	HEMGN, C9orf156	YRI	-	-	-
23415221	chr9	102182414	102247896	chr9:102182414-102247896	-	CEU	-	-	-
23415221	chr9	107063817	107075196	chr9:107063817-107075196	-	CHB+JPT	-	-	-
23415221	chr9	108373609	108376436	chr9:108373609-108376436	FKTN	YRI	-	-	-
23415221	chr9	111280123	111309301	chr9:111280123-111309301	-	CHB+JPT	-	-	-
23415221	chr9	125145743	125149970	chr9:125145743-125149970	PTGS1	CHB+JPT	-	-	-
23415221	chr9	130702477	130729153	chr9:130702477-130729153	FAM102A, PIP5KL1, DPM2	CEU	-	-	-
23415221	chr9	131562457	131670919	chr9:131562457-131670919	LRRC8A, TBC1D13, ENDOG, CCBL1, C9orf114	YRI	-	-	-
23415221	chr9	135170185	135194829	chr9:135170185-135194829	SETX	CEU	-	-	-
23415221	chr9	139780499	139864896	chr9:139780499-139864896	PTGDS, TRAF2, LCN12, FBXW5, C8G	YRI	-	-	-
23415221	chr10	733392	734229	chr10:733392-734229	DIP2C	CHB+JPT	-	-	-
23415221	chr10	2595110	2634804	chr10:2595110-2634804	-	CEU	-	-	-
23415221	chr10	3030672	3061123	chr10:3030672-3061123	-	CHB+JPT	-	-	-
23415221	chr10	4401589	4418953	chr10:4401589-4418953	-	CHB+JPT	-	-	-
23415221	chr10	11126494	11143823	chr10:11126494-11143823	CELF2	YRI	-	-	-
23415221	chr10	22428920	22438097	chr10:22428920-22438097	-	CEU	-	-	-
23415221	chr10	30690581	30690844	chr10:30690581-30690844	-	CEU	-	-	-
23415221	chr10	44375605	44391132	chr10:44375605-44391132	-	CHB+JPT	-	-	-
23415221	chr10	55955444	56103414	chr10:55955444-56103414	PCDH15	CHB+JPT	-	-	-
23415221	chr10	58321585	58333100	chr10:58321585-58333100	-	CEU	-	-	-
23415221	chr10	59589256	59593057	chr10:59589256-59593057	-	CHB+JPT	-	-	-
23415221	chr10	60630492	60659549	chr10:60630492-60659549	-	CEU	-	-	-
23415221	chr10	75350898	75620757	chr10:75350898-75620757	FUT11, CHCHD1, NDST2, CAMK2G, KIAA0913, AGAP5, SEC24C, SYNPO2L, MYOZ1, BMS1P4	CEU	-	-	-
23415221	chr10	83611881	83737461	chr10:83611881-83737461	NRG3	CEU	-	-	-
23415221	chr10	94892443	94893473	chr10:94892443-94893473	-	CHB+JPT	-	-	-
23415221	chr10	95291995	95303356	chr10:95291995-95303356	CEP55	CEU	-	-	-
23415221	chr10	102114433	102114433	chr10:102114433-102114433	SCD	YRI	-	-	-
23415221	chr10	106647837	106756177	chr10:106647837-106756177	SORCS3	CHB+JPT	-	-	-
23415221	chr10	107401009	107415490	chr10:107401009-107415490	-	CHB+JPT	-	-	-
23415221	chr10	109624234	109664040	chr10:109624234-109664040	-	CHB+JPT	-	-	-
23415221	chr10	118143363	118148935	chr10:118143363-118148935	C10orf96	CEU	-	-	-
23415221	chr10	127942266	127942266	chr10:127942266-127942266	ADAM12	CEU	-	-	-
23415221	chr11	2333675	2383021	chr11:2333675-2383021	TSPAN32	CEU	-	-	-
23415221	chr11	5361272	5364295	chr11:5361272-5364295	OR51B5, OR51B6	YRI	-	-	-
23415221	chr11	10524606	10556930	chr11:10524606-10556930	AMPD3, RNF141, MTRNR2L8, LOC100129827	CHB+JPT	-	-	-
23415221	chr11	25129117	25157457	chr11:25129117-25157457	-	CHB+JPT	-	-	-
23415221	chr11	34625870	34647528	chr11:34625870-34647528	EHF	CEU	-	-	-
23415221	chr11	38384838	38464918	chr11:38384838-38464918	-	CEU	-	-	-
23415221	chr11	38540767	38648269	chr11:38540767-38648269	-	YRI	-	-	-
23415221	chr11	48546496	48549139	chr11:48546496-48549139	-	CHB+JPT	-	-	-
23415221	chr11	61695146	61700933	chr11:61695146-61700933	-	CHB+JPT	-	-	-
23415221	chr11	63615554	63781942	chr11:63615554-63781942	MARK2, COX8A, NAA40, RCOR2, MACROD1, OTUB1	CHB+JPT	-	-	-
23415221	chr11	77928036	78272226	chr11:77928036-78272226	NARS2, GAB2, USP35	CEU	-	-	-
23415221	chr11	81485067	81485067	chr11:81485067-81485067	-	CHB+JPT	-	-	-
23415221	chr11	100822315	100856018	chr11:100822315-100856018	TMEM133, ARHGAP42	YRI	-	-	-
23415221	chr11	120118498	120164102	chr11:120118498-120164102	POU2F3	CEU	-	-	-
23415221	chr11	131885340	131891216	chr11:131885340-131891216	NTM	CHB+JPT	-	-	-
23415221	chr12	3100933	3111735	chr12:3100933-3111735	TEAD4	CEU	-	-	-
23415221	chr12	16819159	16847102	chr12:16819159-16847102	-	YRI	-	-	-
23415221	chr12	19084290	19084605	chr12:19084290-19084605	-	YRI	-	-	-
23415221	chr12	21354938	21354938	chr12:21354938-21354938	SLCO1B1	YRI	-	-	-
23415221	chr12	21661508	21680478	chr12:21661508-21680478	GOLT1B, GYS2, RECQL, C12orf39	YRI	-	-	-
23415221	chr12	30416540	30432009	chr12:30416540-30432009	-	YRI	-	-	-
23415221	chr12	33254397	33304596	chr12:33254397-33304596	-	CEU	-	-	-
23415221	chr12	34354925	34377671	chr12:34354925-34377671	-	YRI	-	-	-
23415221	chr12	41242056	41286375	chr12:41242056-41286375	CNTN1	CHB+JPT	-	-	-
23415221	chr12	44495056	44592861	chr12:44495056-44592861	TMEM117	CEU	-	-	-
23415221	chr12	47520394	47570225	chr12:47520394-47570225	-	YRI	-	-	-
23415221	chr12	48986358	48992948	chr12:48986358-48992948	-	YRI	-	-	-
23415221	chr12	61531533	61538104	chr12:61531533-61538104	-	YRI	-	-	-
23415221	chr12	66084230	66099730	chr12:66084230-66099730	-	CEU	-	-	-
23415221	chr12	73081929	73111465	chr12:73081929-73111465	-	CEU	-	-	-
23415221	chr12	76827572	77033239	chr12:76827572-77033239	OSBPL8	CEU	-	-	-
23415221	chr12	79797274	80093317	chr12:79797274-80093317	SYT1, PAWR, MIR1252	YRI	-	-	-
23415221	chr12	80193361	80354208	chr12:80193361-80354208	PPP1R12A	CEU	-	-	-
23415221	chr12	89213519	89307297	chr12:89213519-89307297	-	CEU	-	-	-
23415221	chr12	100249797	100326016	chr12:100249797-100326016	ANKS1B	CHB+JPT	-	-	-
23415221	chr12	111735537	111765464	chr12:111735537-111765464	CUX2	CEU	-	-	-
23415221	chr12	123636841	123746510	chr12:123636841-123746510	MPHOSPH9, CDK2AP1, C12orf65	YRI	-	-	-
23415221	chr12	126969293	127033183	chr12:126969293-127033183	-	CEU	-	-	-
23415221	chr13	25086975	25086975	chr13:25086975-25086975	PARP4	CHB+JPT	-	-	-
23415221	chr13	34843164	34873592	chr13:34843164-34873592	-	CHB+JPT	-	-	-
23415221	chr13	57602909	57641537	chr13:57602909-57641537	-	YRI	-	-	-
23415221	chr13	61434923	61510732	chr13:61434923-61510732	-	CHB+JPT	-	-	-
23415221	chr13	62115902	62115902	chr13:62115902-62115902	-	CHB+JPT	-	-	-
23415221	chr13	63246737	63254953	chr13:63246737-63254953	-	CHB+JPT	-	-	-
23415221	chr13	63869472	63924404	chr13:63869472-63924404	-	CHB+JPT	-	-	-
23415221	chr13	68083114	68183213	chr13:68083114-68183213	-	YRI	-	-	-
23415221	chr13	74873767	74877949	chr13:74873767-74877949	-	CEU	-	-	-
23415221	chr13	75887892	75900892	chr13:75887892-75900892	TBC1D4	YRI	-	-	-
23415221	chr13	89213913	89228517	chr13:89213913-89228517	-	YRI	-	-	-
23415221	chr13	98538393	98565999	chr13:98538393-98565999	-	CEU	-	-	-
23415221	chr14	28878945	28944223	chr14:28878945-28944223	-	CHB+JPT	-	-	-
23415221	chr14	43292012	43298027	chr14:43292012-43298027	-	YRI	-	-	-
23415221	chr14	48938863	48983354	chr14:48938863-48983354	-	YRI	-	-	-
23415221	chr14	50031666	50098031	chr14:50031666-50098031	RPL36AL, MGAT2, C14orf104, PPIL5, RPS29	CHB+JPT	-	-	-
23415221	chr14	50498044	50498044	chr14:50498044-50498044	-	YRI	-	-	-
23415221	chr14	57693012	57824617	chr14:57693012-57824617	MUDENG, EXOC5	YRI	-	-	-
23415221	chr14	62132727	62197596	chr14:62132727-62197596	HIF1A	YRI	-	-	-
23415221	chr14	69124812	69126036	chr14:69124812-69126036	-	CHB+JPT	-	-	-
23415221	chr14	70873763	70976277	chr14:70873763-70976277	SYNJ2BP, ADAM21	CEU	-	-	-
23415221	chr14	96904008	96918793	chr14:96904008-96918793	AK7	CHB+JPT	-	-	-
23415221	chr14	106291576	106291576	chr14:106291576-106291576	-	YRI	-	-	-
23415221	chr15	28365618	28516084	chr15:28365618-28516084	HERC2	CEU	-	-	-
23415221	chr15	29237421	29314808	chr15:29237421-29314808	APBA2	CEU	-	-	-
23415221	chr15	31332818	31359457	chr15:31332818-31359457	MIR211, TRPM1	CHB+JPT	-	-	-
23415221	chr15	36694041	36694041	chr15:36694041-36694041	-	CHB+JPT	-	-	-
23415221	chr15	40619743	40710723	chr15:40619743-40710723	IVD, PHGR1, DISP2, C15orf52, C15orf23	CHB+JPT	-	-	-
23415221	chr15	45145764	45258860	chr15:45145764-45258860	C15orf43	CEU	-	-	-
23415221	chr15	48426484	48426484	chr15:48426484-48426484	SLC24A5, MYEF2	CEU	-	-	-
23415221	chr15	48539026	48633153	chr15:48539026-48633153	DUT, SLC12A1	CEU	-	-	-
23415221	chr15	52524579	52584418	chr15:52524579-52584418	MYO5C, MIR1266	CEU	-	-	-
23415221	chr15	56283153	56320235	chr15:56283153-56320235	NEDD4	YRI	-	-	-
23415221	chr15	63980160	64170690	chr15:63980160-64170690	HERC1	CHB+JPT	-	-	-
23415221	chr15	65124874	65130631	chr15:65124874-65130631	PLEKHO2, PIF1	CHB+JPT	-	-	-
23415221	chr15	66527724	66527724	chr15:66527724-66527724	MEGF11	CHB+JPT	-	-	-
23415221	chr15	72145728	72486509	chr15:72145728-72486509	GRAMD2, PKM2, MYO9A, SENP8	CEU	-	-	-
23415221	chr15	75766672	75817562	chr15:75766672-75817562	PTPN9	YRI	-	-	-
23415221	chr15	77368712	77378754	chr15:77368712-77378754	TSPAN3	YRI	-	-	-
23415221	chr15	81094640	81094640	chr15:81094640-81094640	KIAA1199	CHB+JPT	-	-	-
23415221	chr15	93543956	93551346	chr15:93543956-93551346	CHD2	CHB+JPT	-	-	-
23415221	chr16	960725	1013537	chr16:960725-1013537	LMF1	CEU	-	-	-
23415221	chr16	1567694	1682281	chr16:1567694-1682281	TELO2, IFT140, TMEM204, CRAMP1L	CEU	-	-	-
23415221	chr16	2725011	2752154	chr16:2725011-2752154	KCTD5	CHB+JPT	-	-	-
23415221	chr16	14635871	14658272	chr16:14635871-14658272	PARN	YRI	-	-	-
23415221	chr16	15127986	15152927	chr16:15127986-15152927	NTAN1, PDXDC1, RRN3	YRI	-	-	-
23415221	chr16	17346797	17382350	chr16:17346797-17382350	XYLT1	CHB+JPT	-	-	-
23415221	chr16	22944400	22984434	chr16:22944400-22984434	-	YRI	-	-	-
23415221	chr16	31362892	31362892	chr16:31362892-31362892	ITGAX	YRI	-	-	-
23415221	chr16	34254187	34762076	chr16:34254187-34762076	LOC283914, LOC146481, LOC100130700, UBE2MP1	YRI	-	-	-
23415221	chr16	34279993	34724788	chr16:34279993-34724788	LOC283914, LOC146481, UBE2MP1	CEU	-	-	-
23415221	chr16	48520614	48537421	chr16:48520614-48537421	-	CHB+JPT	-	-	-
23415221	chr16	65819237	65822100	chr16:65819237-65822100	-	CHB+JPT	-	-	-
23415221	chr16	75583499	75640521	chr16:75583499-75640521	ADAT1, TMEM231, GABARAPL2	CHB+JPT	-	-	-
23415221	chr16	76160981	76164876	chr16:76160981-76164876	-	YRI	-	-	-
23415221	chr16	77592666	77597871	chr16:77592666-77597871	-	CHB+JPT	-	-	-
23415221	chr16	78469083	78477548	chr16:78469083-78477548	WWOX	CEU	-	-	-
23415221	chr16	79796196	79851221	chr16:79796196-79851221	-	CEU	-	-	-
23415221	chr16	84885777	84885777	chr16:84885777-84885777	CRISPLD2	YRI	-	-	-
23415221	chr17	3499370	3553526	chr17:3499370-3553526	CTNS, TRPV1, SHPK	YRI	-	-	-
23415221	chr17	18858057	18858057	chr17:18858057-18858057	SLC5A10	YRI	-	-	-
23415221	chr17	29265621	29691368	chr17:29265621-29691368	OMG, EVI2A, ADAP2, RNF135, NF1, DPRXP4, EVI2B	YRI	-	-	-
23415221	chr17	41235799	41244936	chr17:41235799-41244936	BRCA1	CEU	-	-	-
23415221	chr17	44136030	44147404	chr17:44136030-44147404	KIAA1267	CEU	-	-	-
23415221	chr17	50375597	50375597	chr17:50375597-50375597	-	CHB+JPT	-	-	-
23415221	chr17	51668465	51675304	chr17:51668465-51675304	-	YRI	-	-	-
23415221	chr17	56221236	56235104	chr17:56221236-56235104	OR4D1, MSX2P1	CHB+JPT	-	-	-
23415221	chr17	58834274	58997047	chr17:58834274-58997047	BCAS3	CEU	-	-	-
23415221	chr17	59322919	59340859	chr17:59322919-59340859	BCAS3	CHB+JPT	-	-	-
23415221	chr17	60083574	60256208	chr17:60083574-60256208	MED13	CEU	-	-	-
23415221	chr17	63398965	63411857	chr17:63398965-63411857	-	CEU	-	-	-
23415221	chr17	64346169	64413384	chr17:64346169-64413384	PRKCA	CEU	-	-	-
23415221	chr17	73378440	73393459	chr17:73378440-73393459	MIR3678, GRB2	YRI	-	-	-
[truncated: 121,302 more rows]

## Sheet: Publications
ORIGINAL PUBLICATION WHERE THE REGION WAS REPORTED						PUBLICATION WAS INDIRECTLY EXTRACTED FROM DATABASE OR REVIEW
#	PubmedID	Title	Authors	Journal	Year	Source	Title	Authors	Journal	Year
1	24045876	Simultaneous purifying selection on the ancestral MC1R allele and positive selection on the melanoma-risk allele V60L in south Europeans.	Martínez-Cadenas C, López S, Ribas G, Flores C, García O, Sevilla A, Smith-Zubiaga I, Ibarrola-Villaba M, Pino-Yanes Mdel M, Gardeazabal J, Boyano D, García de Galdeano A, Izagirre N, de la Rúa C, Alonso S.	Mol Biol Evol.	2013	dbPSHP
2	24002163	Haplotype structure and positive selection at TLR1.	Heffelfinger C, Pakstis AJ, Speed WC, Clark AP, Haigh E, Fang R, Furtado MR, Kidd KK, Snyder MP.	Eur J Hum Genet.	2014
3	23993196	Diversity of lactase persistence alleles in Ethiopia: signature of a soft selective sweep.	Jones BL, Raga TO, Liebert A, Zmarz P, Bekele E, Danielsen ET, Olsen AK, Bradman N, Troelsen JT, Swallow DM.	Am J Hum Genet.	2013
4	23848512	Exploring signatures of positive selection in pigmentation candidate genes in populations of East Asian ancestry.	Hider JL, Gittelman RM, Shah T, Edwards M, Rosenbloom A, Akey JM, Parra EJ.	BMC Evol Biol.	2013
5	23837623	DHCR7 mutations linked to higher vitamin D status allowed early human migration to northern latitudes.	Kuan V, Martineau AR, Griffiths CJ, Hyppönen E, Walton R.	BMC Evol Biol.	2013
6	23825302	Natural selection in a bangladeshi population from the cholera-endemic ganges river delta.	Karlsson EK, Harris JB, Tabrizi S, Rahman A, Shlyakhter I, Patterson N, O'Dushlaine C, Schaffner SF, Gupta S, Chowdhury F, Sheikh A, Shin OS, Ellis C, Becker CE, Stuart LM, Calderwood SB, Ryan ET, Qadri F, Sabeti PC, Larocque RC	Sci Transl Med.	2013
7	23793515	The adaptive variant EDARV370A is associated with straight hair in East Asians.	Tan J, Yang Y, Tang K, Sabeti PC, Jin L, Wang S.	Hum Genet.	2013
8	23768513	Identifying Darwinian selection acting on different human APOL1 variants among diverse African populations.	Ko WY, Rajan P, Gomez F, Scheinfeldt L, An P, Winkler CA, Froment A, Nyambo TB, Omar SA, Wambebe C, Ranciaro A, Hirbo JB, Tishkoff SA.	Am J Hum Genet.	2013
9	23731540	Detecting and characterizing genomic signatures of positive selection in global populations.	Liu X, Ong RT, Pillai EN, Elzein AM, Small KS, Clark TG, Kwiatkowski DP, Teo YY.	Am J Hum Genet.	2013
10	23602712	FOXP2 targets show evidence of positive selection in European populations.	Ayub Q, Yngvadottir B, Chen Y, Xue Y, Hu M, Vernes SC, Fisher SE, Tyler-Smith C.	Am J Hum Genet.	2013
11	23555287	Genetic architecture of skin and eye color in an African-European admixed population.	Beleza S, Johnson NA, Candille SI, Absher DM, Coram MA, Lopes J, Campos J, Araújo II, Anderson TM, Vilhjálmsson BJ, Nordborg M, Correia E Silva A, Shriver MD, Rocha J, Barsh GS, Tang H.	PLoS Genet.	2013
12	23539138	Gene expression drives local adaptation in humans.	Fraser HB.	Genome Res.	2013
13	23522783	Common risk alleles for inflammatory diseases are targets of recent positive selection.	Raj T, Kuchroo M, Replogle JM, Raychaudhuri S, Stranger BE, De Jager PL.	Am J Hum Genet.	2013
14	23505046	Evolutionary analysis of the contact system indicates that kininogen evolved adaptively in mammals and in human populations.	Cagliani R, Forni D, Riva S, Pozzoli U, Colleoni M, Bresolin N, Clerici M, Sironi M.	Mol Biol Evol.	2013
15	23497175	Evidence of recent natural selection on the Southeast Asian deletion (--(SEA)) causing α-thalassemia in South China.	Qiu QW, Wu DD, Yu LH, Yan TZ, Zhang W, Li ZT, Liu YH, Zhang YP, Xu XM.	BMC Evol Biol.	2013
16	23415221	Identifying recent adaptations in large-scale genomic data.	Grossman SR, Andersen KG, Shlyakhter I, Tabrizi S, Winnicki S, Yen A, Park DJ, Griesemer D, Karlsson EK, Wong SH, Cabili M, Adegbola RA, Bamezai RN, Hill AV, Vannberg FO, Rinn JL; 000 Genomes Project, Lander ES, Schaffner SF, Sabeti PC.	Cell.	2013
17	23415220	Modeling recent human evolution in mice by expression of a selected EDAR variant.	Kamberov YG, Wang S, Tan J, Gerbault P, Wark A, Tan L, Yang Y, Li S, Tang K, Chen H, Powell A, Itan Y, Fuller D, Lohmueller J, Mao J, Schachar A, Paymer M, Hostetter E, Byrne E, Burnett M, McMahon AP, Thomas MG, Lieberman DE, Jin L, Tabin CJ, Morgan BA, Sabeti PC.	Cell.	2013
18	23340510	Positive selection of protective variants for type 2 diabetes from the Neolithic onward: a case study in Central Asia.	Ségurel L, Austerlitz F, Toupance B, Gautier M, Kelley JL, Pasquet P, Lonjou C, Georges M, Voisin S, Cruaud C, Couloux A, Hegay T, Aldashev A, Vitalis R, Heyer E.	Eur J Hum Genet.	2013
19	23292442	Reproduction and immunity-driven natural selection in the human WFDC locus.	Ferreira Z, Seixas S, Andrés AM, Kretzschmar WW, Mullikin JC, Cherukuri PF, Cruz P, Swanson WJ; NISC Comparative Sequencing Program, Clark AG, Green ED, Hurle B.	Mol Biol Evol.	2013
20	23285254	Positive selection in the chromosome 16 VKORC1 genomic region has contributed to the variability of anticoagulant response in humans.	Patillon B, Luisi P, Blanché H, Patin E, Cann HM, Génin E, Sabbagh A.	PLoS One.	2012
21	23197593	A recent evolutionary change affects a regulatory element in the human FOXP2 gene.	Maricic T, Günther V, Georgiev O, Gehre S, Curlin M, Schreiweis C, Naumann R, Burbano HA, Meyer M, Lalueza-Fox C, de la Rasilla M, Rosas A, Gajovic S, Kelso J, Enard W, Schaffner W, Pääbo S.	Mol Biol Evol.	2013
22	23071458	Distinguishing between selective sweeps from standing variation and from a de novo mutation.	Peter BM, Huerta-Sanchez E, Nielsen R.	PLoS Genet.	2012
23	23070617	Possible positive selection for an arsenic-protective haplotype in humans.	Schlebusch CM, Lewis CM Jr, Vahter M, Engström K, Tito RY, Obregón-Tito AJ, Huerta D, Polo SI, Medina ÁC, Brutsaert TD, Concha G, Jakobsson M, Broberg K.	Environ Health Perspect.	2013
24	23056460	Evolutionary analysis of classical HLA class I and II genes suggests that recent positive selection acted on DPB1*04:01 in Japanese population.	Kawashima M, Ohashi J, Nishida N, Tokunaga K.	PLoS One.	2012
25	23028602	Lactase persistence and lipid pathway selection in the Maasai.	Wagh K, Bhatia A, Alexe G, Reddy A, Ravikumar V, Seiler M, Boemo M, Yao M, Cronk L, Naqvi A, Ganesan S, Levine AJ, Bhanot G.	PLoS One.	2012
26	22905146	Positive selection on the osteoarthritis-risk and decreased-height associated variants at the GDF5 gene in East Asians.	Wu DD, Li GM, Jin W, Li Y, Zhang YP.	PLoS One.	2012
27	22883142	A haplotype at STAT2 Introgressed from neanderthals and serves as a candidate of positive selection in Papua New Guinea.	Mendez FL, Watkins JC, Hammer MF.	Am J Hum Genet.	2012
28	22781100	Using identity by descent estimation with dense genotype data to detect positive selection.	Han L, Abney M.	Eur J Hum Genet.	2013
29	22731960	Distribution of events of positive selection and population differentiation in a metabolic pathway: the case of asparagine N-glycosylation.	Dall'Olio GM, Laayouni H, Luisi P, Sikora M, Montanucci L, Bertranpetit J	BMC Evol Biol.	2012
30	22535185	Genome-wide scan with nearly 700,000 SNPs in two Sardinian sub-populations suggests some regions as candidate targets for positive selection.	Piras IS, De Montis A, Calò CM, Marini M, Atzori M, Corrias L, Sazzini M, Boattini A, Vona G, Contu L.	Eur J Hum Genet.	2012
31	22482808	Alzheimer disease susceptibility loci: evidence for a protein network under natural selection.	Raj T, Shulman JM, Keenan BT, Chibnik LB, Evans DA, Bennett DA, Stranger BE, De Jager PL.	Am J Hum Genet.	2012
32	22457636	Evidence for positive selection on a number of MicroRNA regulatory interactions during recent human evolution.	Li J, Liu Y, Xin X, Kim TS, Cabeza EA, Ren J, Nielsen R, Wrana JL, Zhang Z.	PLoS Genet.	2012
33	22407027	Adaptive evolution of loci covarying with the human African Pygmy phenotype.	Mendizabal I, Marigorta UM, Lao O, Comas D.	Hum Genet.	2012
34	22367406	Evolutionary genetics of the human Rh blood group system.	Perry GH, Xue Y, Smith RS, Meyer WK, Calışkan M, Yanez-Cuna O, Lee AS, Gutiérrez-Arcelus M, Ober C, Hollox EJ, Tyler-Smith C, Lee C.	Hum Genet.	2012
35	22319148	A trans-specific polymorphism in ZC3HAV1 is maintained by long-standing balancing selection and may confer susceptibility to multiple sclerosis.	Cagliani R, Guerini FR, Fumagalli M, Riva S, Agliardi C, Galimberti D, Pozzoli U, Goris A, Dubois B, Fenoglio C, Forni D, Sanna S, Zara I, Pitzalis M, Zoledziewska M, Cucca F, Marini F, Comi GP, Scarpini E, Bresolin N, Clerici M, Sironi M.	Mol Biol Evol.	2012
36	22312054	Genome-wide scans provide evidence for positive selection of genes implicated in Lassa fever.	Andersen KG, Shylakhter I, Tabrizi S, Grossman SR, Happi CT, Sabeti PC.	Philos Trans R Soc Lond B Biol Sci.	2012
37	22152676	Shared and unique components of human population structure and genome-wide signals of positive selection in South Asia.	Metspalu M, Romero IG, Yunusbayev B, Chaubey G, Mallick CB, Hudjashov G, Nelis M, Mägi R, Metspalu E, Remm M, Pitchappan R, Singh L, Thangaraj K, Villems R, Kivisild T.	Am J Hum Genet.	2011
38	22133426	Contrasting signals of positive selection in genes involved in human skin-color variation from tests based on SNP scans and resequencing.	de Gruijter JM#,, Lao O#, Vermeulen M, Xue Y, Woodwark C, Gillson CJ, Coffey AJ, Ayub Q, Mehdi SQ, Kayser M#, Tyler-Smith C#.	Investig Genet.	2011
39	22057783	Exploration of signals of positive selection derived from genotype-based human genome scans using re-sequencing data.	Hu M, Ayub Q, Guerra-Assunção JA, Long Q, Ning Z, Huang N, Romero IG, Mamanova L, Akan P, Liu X, Coffey AJ, Turner DJ, Swerdlow H, Burton J, Quail MA, Conrad DF, Enright AJ, Tyler-Smith C, Xue Y.	Hum Genet.	2012
40	21998275	Evolutionary and functional evidence for positive selection at the human CD5 immune receptor gene.	Carnero-Montoro E, Bonet L, Engelken J, Bielig T, Martínez-Florensa M, Lozano F, Bosch E.	Mol Biol Evol.	2012
41	21931564	A genome-wide metabolic QTL analysis in Europeans implicates two loci shaped by recent positive selection.	Nicholson G, Rantalainen M, Li JV, Maher AD, Malmodin D, Ahmadi KR, Faber JH, Barrett A, Min JL, Rayner NW, Toft H, Krestyaninova M, Viksna J, Neogi SG, Dumas ME, Sarkans U; MolPAGE Consortium, Donnelly P, Illig T, Adamski J, Suhre K, Allen M, Zondervan KT, Spector TD, Nicholson JK, Lindon JC, Baunsgaard D, Holmes E, McCarthy MI, Holmes CC.	PLoS Genet.	2011
42	21907010	Genome-wide comparison of African-ancestry populations from CARe and other cohorts reveals signals of natural selection.	Bhatia G, Patterson N, Pasaniuc B, Zaitlen N, Genovese G, Pollack S, Mallick S, Myers S, Tandon A, Spencer C, Palmer CD, Adeyemo AA, Akylbekova EL, Cupples LA, Divers J, Fornage M, Kao WH, Lange L, Li M, Musani S, Mychaleckyj JC, Ogunniyi A, Papanicolaou G, Rotimi CN, Rotter JI, Ruczinski I, Salako B, Siscovick DS, Tayo BO, Yang Q, McCarroll S, Sabeti P, Lettre G, De Jager P, Hirschhorn J, Zhu X,…	Am J Hum Genet.	2011
43	21904933	High altitude adaptation in Daghestani populations from the Caucasus.	Pagani L, Ayub Q, MacArthur DG, Xue Y, Baillie JK, Chen Y, Kozarewa I, Turner DJ, Tofanelli S, Bulayeva K, Kidd K, Paoli G, Tyler-Smith C.	Hum Genet.	2012
44	21901107	Evidence for hitchhiking of deleterious mutations within the human genome.	Chun S, Fay JC.	PLoS Genet.	2011
45	21865300	The selective footprints of viral pressures at the human RIG-I-like receptor family.	Vasseur E, Patin E, Laval G, Pajon S, Fornarino S, Crouau-Roy B, Quintana-Murci L.	Hum Mol Genet.	2011
46	21816865	Crohn's disease and genetic hitchhiking at IBD5.	Huff CD, Witherspoon DJ, Zhang Y, Gatenbee C, Denson LA, Kugathasan S, Hakonarson H, Whiting A, Davis CT, Wu W, Xing J, Watkins WS, Bamshad MJ, Bradfield JP, Bulayeva K, Simonson TS, Jorde LB, Guthery SL.	Mol Biol Evol.	2012
47	21803767	Selection for translation efficiency on synonymous polymorphisms in recent human evolution.	Waldman YY, Tuller T, Keinan A, Ruppin E.	Genome Biol Evol.	2011
48	21803765	On characterizing adaptive events unique to modern humans.	Crisci JL, Wong A, Good JM, Jensen JD.	Genome Biol Evol.	2011
49	21792231	Natural positive selection and north-south genetic diversity in East Asia.	Suo C, Xu H, Khor CC, Ong RT, Sim X, Chen J, Tay WT, Sim KS, Zeng YX, Zhang X, Liu J, Tai ES, Wong TY, Chia KS, Teo YY.	Eur J Hum Genet.	2012
50	21735172	Identification of a new susceptibility variant for multiple sclerosis in OAS1 by population genetics analysis.	Cagliani R, Fumagalli M, Guerini FR, Riva S, Galimberti D, Comi GP, Agliardi C, Scarpini E, Pozzoli U, Forni D, Caputo D, Asselta R, Biasin M, Paraboschi EM, Bresolin N, Clerici M, Sironi M.	Hum Genet.	2012
51	21689440	Natural selection among Eurasians at genomic regions associated with HIV-1 control.	Klimentidis YC, Aissani B, Shriver MD, Allison DB, Shrestha S.	BMC Evol Biol.	2011
52	21659570	Evolution of the TIR domain-containing adaptors in humans: swinging between constraint and adaptation.	Fornarino S, Laval G, Barreiro LB, Manry J, Vasseur E, Quintana-Murci L.	Mol Biol Evol.	2011
53	21533023	Adaptations to climate-mediated selective pressures in humans.	Hancock AM, Witonsky DB, Alkorta-Aranburu G, Beall CM, Gebremedhin A, Sukernik R, Utermann G, Pritchard JK, Coop G, Di Rienzo A.	PLoS Genet.	2011
54	21304558	Identification of regions of positive selection using Shared Genomic Segment analysis.	Cai Z, Camp NJ, Cannon-Albright L, Thomas A.	Eur J Hum Genet.	2011
55	21188420	Natural selection at genomic regions associated with obesity and type-2 diabetes: East Asians and sub-Saharan Africans exhibit high levels of differentiation at type-2 diabetes regions.	Klimentidis YC, Abrams M, Wang J, Fernandez JR, Allison DB.	Hum Genet.	2011
56	21081654	Global patterns of genetic diversity and signals of natural selection for human ADME genes.	Li J, Zhang L, Zhou H, Stoneking M, Tang K.	Hum Mol Genet.	2011
57	20937735	The impact of natural selection on an ABCC11 SNP determining earwax type.	Ohashi J, Naka I, Tsuchiya N.	Mol Biol Evol.	2011
58	20809947	African signatures of recent positive selection in human FOXI1.	Moreno-Estrada A, Aparicio-Prat E, Sikora M, Engelken J, Ramírez-Soriano A, Calafell F, Bosch E.	BMC Evol Biol.	2010
59	20598275	Mutations in centrosomal protein CEP152 in primary microcephaly families linked to MCPH4.	Guernsey DL, Jiang H, Hussin J, Arnold M, Bouyakdan K, Perry S, Babineau-Sturk T, Beis J, Dumas N, Evans SC, Ferguson M, Matsuoka M, Macgillivray C, Nightingale M, Patry L, Rideout AL, Thomas A, Orr A, Hoffmann I, Michaud JL, Awadalla P, Meek DC, Ludman M, Samuels ME.	Am J Hum Genet.	2010
60	20592267	Natural selection and the distribution of identity-by-descent in the human genome.	Albrechtsen A, Moltke I, Nielsen R.	Genetics.	2010
61	20560212	Evolutionary and functional analysis of celiac risk loci reveals SH2B3 as a protective factor against bacterial infection.	Zhernakova A, Elbers CC, Ferwerda B, Romanos J, Trynka G, Dubois PC, de Kovel CG, Franke L, Oosting M, Barisani D, Bardella MT; Finnish Celiac Disease Study Group, Joosten LA, Saavalainen P, van Heel DA, Catassi C, Netea MG, Wijmenga C.	Am J Hum Genet.	2010
62	20538742	Population genetics of IFIH1: ancient population structure, local selection, and implications for susceptibility to type 1 diabetes.	Fumagalli M, Cagliani R, Riva S, Pozzoli U, Biasin M, Piacentini L, Comi GP, Bresolin N, Clerici M, Sironi M.	Mol Biol Evol.	2010
63	20532035	Evidence for positive selection on the Osteogenin (BMP3) gene in human populations.	Wu DD, Jin W, Hao XD, Tang NL, Zhang YP.	PLoS One.	2010
64	20461112	A powerful score test to detect positive selection in genome-wide scans.	Zhong M, Lange K, Papp JC, Fan R.	Eur J Hum Genet.	2010
65	20448178	A draft sequence of the Neandertal genome.	Green RE, Krause J#, Briggs AW#, Maricic T#, Stenzel U#, Kircher M#, Patterson N#, Li H, Zhai W, Fritz MH, Hansen NF, Durand EY, Malaspinas AS, Jensen JD, Marques-Bonet T,, Alkan C, Prüfer K, Meyer M, Burbano HA, Good JM,, Schultz R, Aximu-Petri A, Butthof A, Höber B, Höffner B, Siegemund M, Weihmann A, Nusbaum C, Lander ES, Russ C, Novod N, Affourtit J0, Egholm M0, Verna C, Rudan P, Brajkovic D,…	Science.	2010
66	20418488	A functional ABCA1 gene variant is associated with low HDL-cholesterol levels and shows evidence of positive selection in Native Americans.	Acuña-Alonzo V, Flores-Dorantes T, Kruit JK, Villarreal-Molina T, Arellano-Campos O, Hünemeier T, Moreno-Estrada A, Ortiz-López MG, Villamil-Ramírez H, León-Mimila P, Villalobos-Comparan M, Jacobo-Albavera L, Ramírez-Jiménez S, Sikora M, Zhang LH, Pape TD, Granados-Silvestre Mde A, Montufar-Robles I, Tito-Alvarez AM, Zurita-Salinas C, Bustos-Arriaga J, Cedillo-Barrón L, Gómez-Trejo C, Barquera-Lo…	Hum Mol Genet.	2010
67	20416085	Fine-scale detection of population-specific linkage disequilibrium using haplotype entropy in the human genome.	Mizuno H, Atwal G, Wang H, Levine AJ, Vazquez A.	BMC Genet.	2010
68	20233747	Positive selection drives population differentiation in the skeletal genes in modern humans.	Wu DD, Zhang YP.	Hum Mol Genet.	2010
69	20086244	Population differentiation as a test for selective sweeps.	Chen H, Patterson N, Reich D.	Genome Res.	2010
70	20056855	A composite of multiple signals distinguishes causal variants in regions of positive selection.	Grossman SR, Shlyakhter I, Karlsson EK, Byrne EH, Morales S, Frieden G, Hostetter E, Angelino E, Garber M, Zuk O, Lander ES, Schaffner SF, Sabeti PC.	Science.	2010
71	19924308	Genetic variation and recent positive selection in worldwide human populations: evidence from nearly 1 million SNPs.	López Herráez D, Bauchet M, Tang K, Theunert C, Pugach I, Li J, Nandineni MR, Gross A, Scholz M, Stoneking M.	PLoS One.	2009
72	19844263	Genomic landscape of positive natural selection in Northern European populations.	Lappalainen T, Salmela E, Andersen PM, Dahlman-Wright K, Sistonen P, Savontaus ML, Schreiber S, Lahermo P, Kere J.	Eur J Hum Genet.	2010
73	19660109	Positive selection at codon 38 of the human KCNE1 (= minK) gene and sporadic absence of 38Ser-coding mRNAs in Gly38Ser heterozygotes.	Herlyn H, Zechner U, Oswald F, Pfeufer A, Zischler H, Haaf T.	BMC Evol Biol.	2009
74	19590514	FGFR2 is associated with hair thickness in Asian populations.	Fujimoto A, Nishida N, Kimura R, Miyagawa T, Yuliwulandari R, Batubara L, Mustofa MS, Samakkarn U, Settheetham-Ishida W, Ishida T, Morishita Y, Tsunoda T, Tokunaga K, Ohashi J.	J Hum Genet.	2009
75	19578157	Interrogating 11 fast-evolving genes for signatures of recent positive selection in worldwide human populations.	Moreno-Estrada A, Tang K, Sikora M, Marquès-Bonet T, Casals F, Navarro A, Calafell F, Bertranpetit J, Stoneking M, Bosch E.	Mol Biol Evol.	2009
76	19487333	A natural history of FUT2 polymorphism in humans.	Ferrer-Admetlla A, Sikora M, Laayouni H, Esteve A, Roubinet F, Blancher A, Calafell F, Bertranpetit J, Casals F.	Mol Biol Evol.	2009
77	19424418	Evaluation of haplotype inference using definitive haplotype data obtained from complete hydatidiform moles, and its significance for the analyses of positively selected regions.	Higasa K, Kukita Y, Kato K, Wake N, Tahira T, Hayashi K.	PLoS Genet.	2009
78	19373488	Recent positive selection of a human androgen receptor/ectodysplasin A2 receptor haplotype and its relationship to male pattern baldness.	Hillmer AM, Freudenberg J, Myles S, Herms S, Tang K, Hughes DA, Brockschmidt FF, Ruan Y, Stoneking M, Nöthen MM.	Hum Genet.	2009
79	19297406	Molecular genetics of human pigmentation diversity.	Sturm RA.	Hum Mol Genet.	2009
80	19279085	Population genomic analysis of ALMS1 in humans reveals a surprisingly complex evolutionary history.	Scheinfeldt LB, Biswas S, Madeoy J, Connelly CF, Schadt EE, Akey JM.	Mol Biol Evol.	2009
81	19232555	Signatures of purifying and local positive selection in human miRNAs.	Quach H, Barreiro LB, Laval G, Zidane N, Patin E, Kidd KK, Kidd JR, Bouchier C, Veuille M, Antoniewski C, Quintana-Murci L.	Am J Hum Genet.	2009
82	19091723	Gene expression levels are a target of recent natural selection in the human genome.	Kudaravalli S, Veyrieras JB, Stranger BE, Dermitzakis ET, Pritchard JK.	Mol Biol Evol.	2009
83	19060005	Targeted resequencing of two genes, RAGE and POLL, confirms findings from a genome-wide scan for adaptive evolution and provides evidence for positive selection in additional populations.	Kelley JL, Turkheimer K, Haney M, Swanson WJ.	Hum Mol Genet.	2009
84	19034520	Lactose digestion and the evolutionary genetics of lactase persistence.	Ingram CJ, Mulcare CA, Itan Y, Thomas MG, Swallow DM.	Hum Genet.	2009
85	18987889	A common haplotype of DRD3 affected by recent positive selection is associated with protection from schizophrenia.	Costas J, Carrera N, Domínguez E, Vilella E, Martorell L, Valero J, Gutiérrez-Zotes A, Labad A, Carracedo A.	Hum Genet.	2009
86	18760392	Adaptive evolution of UGT2B17 copy-number variation.	Xue Y, Sun D, Daly A, Yang F, Zhou X, Zhao M, Huang N, Zerjal T, Lee C, Carter NP, Hurles ME, Tyler-Smith C.	Am J Hum Genet.	2008
87	18667002	Identification of local selective sweeps in human populations since the exodus from Africa.	Johansson A, Gyllensten U.	Hereditas.	2008
88	18656177	Evolutionary forces shape the human RFPL1,2,3 genes toward a role in neocortex development.	Bonnefont J, Nikolaev SI, Perrier AL, Guo S, Cartier L, Sorce S, Laforge T, Aubry L, Khaitovich P, Peschanski M, Antonarakis SE, Krause KH.	Am J Hum Genet.	2008
89	18575464	Genetic diversity patterns at the human clock gene period 2 are suggestive of population-specific positive selection.	Cruciani F, Trombetta B, Labuda D, Modiano D, Torroni A, Costa R, Scozzari R.	Eur J Hum Genet.	2008
90	18524786	Gene flow and natural selection in oceanic human populations inferred from genome-wide SNP typing.	Kimura R, Ohashi J, Matsumura Y, Nakazawa M, Inaoka T, Ohtsuka R, Osawa M, Tokunaga K.	Mol Biol Evol.	2008
91	18493316	Positive selection in East Asians for an EDAR allele that enhances NF-kappaB activation.	Bryk J, Hardouin E, Pugach I, Hughes D, Strotmann R, Stoneking M, Myles S.	PLoS One.	2008
92	18439545	Evidence for natural selection on leukocyte immunoglobulin-like receptors for HLA class I in Northeast Asians.	Hirayasu K, Ohashi J, Tanaka H, Kashiwase K, Ogawa A, Takanashi M, Satake M, Jia GJ, Chimge NO, Sideltseva EW, Tokunaga K, Yabe T.	Am J Hum Genet.	2008
93	18382665	Ethnic related selection for an ADH Class I variant within East Asia.	Li H, Gu S, Cai X, Speed WC, Pakstis AJ, Golub EI, Kidd JR, Kidd KK.	PLoS One.	2008
94	18320033	Identifying selected regions from heterozygosity and divergence using a light-coverage genomic dataset from two human populations.	Oleksyk TK, Zhao K, De La Vega FM, Gilbert DA, O'Brien SJ, Smith MW.	PLoS One.	2008
95	18317811	Evolutionary analysis of genes of two pathways involved in placental malaria infection.	Sikora M, Ferrer-Admetlla A, Mayor A, Bertranpetit J, Casals F.	Send to Hum Genet.	2008
96	18282109	Adaptations to climate in candidate genes for common metabolic disorders.	Hancock AM, Witonsky DB, Gordon AS, Eshel G, Pritchard JK, Coop G, Di Rienzo A.	PLoS Genet.	2008
97	18246066	Natural selection has driven population differentiation in modern humans.	Barreiro LB, Laval G, Quach H, Patin E, Quintana-Murci L.	Nat Genet.	2008
98	18204051	A common SNP of MCPH1 is associated with cranial volume variation in Chinese population.	Wang JK, Li Y, Su B.	Hum Mol Genet.	2008
99	18065779	A scan for genetic determinants of human hair morphology: EDAR is associated with Asian hair thickness.	Fujimoto A, Kimura R, Ohashi J, Omi K, Yuliwulandari R, Batubara L, Mustofa MS, Samakkarn U, Settheetham-Ishida W, Ishida T, Morishita Y, Furusawa T, Nakazawa M, Ohtsuka R, Tokunaga K.	Hum Mol Genet.	2008
100	17999357	Identification of the transcriptional targets of FOXP2, a gene linked to speech and language, in developing human brain.	Spiteri E, Konopka G, Coppola G, Bomar J, Oldham M, Ou J, Vernes SC, Fisher SE, Ren B, Geschwind DH.	Am J Hum Genet.	2007
101	17981927	Signatures of selection in the human olfactory receptor OR5I1 gene.	Moreno-Estrada A, Casals F, Ramírez-Soriano A, Oliva B, Calafell F, Bertranpetit J, Bosch E.	Mol Biol Evol.	2008
102	17943131	Genome-wide detection and characterization of positive selection in human populations.	Sabeti PC, Varilly P, Fry B, Lohmueller J, Hostetter E, Cotsapas C, Xie X, Byrne EH, McCarroll SA, Gaudet R, Schaffner SF, Lander ES; International HapMap Consortium, Frazer KA, Ballinger DG, Cox DR, Hinds DA, Stuve LL, Gibbs RA, Belmont JW, Boudreau A, Hardenbol P, Leal SM, Pasternak S, Wheeler DA, Willis TD, Yu F, Yang H, Zeng C, Gao Y, Hu H, Hu W, Li C, Lin W, Liu S, Pan H, Tang X, Wang J, Wan…	Nature.	2007
103	17943122	A second generation human haplotype map of over 3.1 million SNPs.	International HapMap Consortium, Frazer KA, Ballinger DG, Cox DR, Hinds DA, Stuve LL, Gibbs RA, Belmont JW, Boudreau A, Hardenbol P, Leal SM, Pasternak S, Wheeler DA, Willis TD, Yu F, Yang H, Zeng C, Gao Y, Hu H, Hu W, Li C, Lin W, Liu S, Pan H, Tang X, Wang J, Wang W, Yu J, Zhang B, Zhang Q, Zhao H, Zhao H, Zhou J, Gabriel SB, Barry R, Blumenstiel B, Camargo A, Defelice M, Faggart M, Goyette M, …	Nature.	2007
104	17579516	A new approach for using genome scans to detect recent positive selection in the human genome.	Tang K, Thornton KR, Stoneking M.	PLoS Biol.	2007
105	17542651	Localizing recent adaptive evolution in the human genome.	Williamson SH, Hubisz MJ, Clark AG, Payseur BA, Bustamante CD, Nielsen R.	PLoS Genet.	2007
106	17412754	Signatures of recent positive selection at the ATP-binding cassette drug transporter superfamily gene loci.	Wang Z, Wang J, Tantoso E, Wang B, Tai AY, Ooi LL, Chong SS, Lee CG.	Hum Mol Genet.	2007
107	17356696	A practical genome scan for population-specific strong selective sweeps that have reached fixation.	Kimura R, Fujimoto A, Tokunaga K, Ohashi J.	PLoS One.	2007
108	17273965	Evidence of positive selection on a class I ADH locus.	Han Y, Gu S, Oota H, Osier MV, Pakstis AJ, Speed WC, Kidd JR, Kidd KK.	Am J Hum Genet.	2007
109	17233754	Signatures of positive selection in genes associated with human skin pigmentation as revealed from analyses of single nucleotide polymorphisms.	Lao O, de Gruijter JM, van Duijn K, Navarro A, Kayser M.	Ann Hum Genet.	2007
110	17159977	Convergent adaptation of human lactase persistence in Africa and Europe.	Tishkoff SA, Reed FA, Ranciaro A, Voight BF, Babbitt CC, Silverman JS, Powell K, Mortensen HM, Hirbo JB, Osman M, Ibrahim M, Omar SA, Lema G, Nyambo TB, Ghori J, Bumpstead S, Pritchard JK, Wray GA, Deloukas P.	Nat Genet.	2007
111	17135331	Sequence diversity at the proximal 14q32.1 SERPIN subcluster: evidence for natural selection favoring the pseudogenization of SERPINA2.	Seixas S, Suriano G, Carvalho F, Seruca R, Rocha J, Di Rienzo A.	Mol Biol Evol.	2007
112	16987881	The genetic architecture of normal variation in human pigmentation: an evolutionary perspective and model.	McEvoy B, Beleza S, Shriver MD.	Hum Mol Genet.	2006
113	16977434	Identifying genes underlying skin pigmentation differences among human populations.	Myles S, Somel M, Tang K, Kelso J, Stoneking M.	Hum Genet.	2007
114	16845142	A whole genome long-range haplotype (WGLRH) test for detecting imprints of positive selection in human populations.	Zhang C, Bailey DK, Awad T, Liu G, Xing G, Cao M, Valmeekam V, Retief J, Matsuzaki H, Taub M, Seielstad M, Kennedy GC.	Bioinformatics.	2006
115	16825663	Genomic signatures of positive selection in humans and the limits of outlier approaches.	Kelley JL, Madeoy J, Calhoun JC, Swanson W, Akey JM.	Genome Res.	2006
116	16757656	A scan for signatures of positive selection in candidate loci for skin pigmentation in humans.	Izagirre N, García I, Junquera C, de la Rúa C, Alonso S.	Mol Biol Evol.	2006
117	16532395	Spread of an inactive form of caspase-12 in humans is due to recent positive selection.	Xue Y, Daly A, Yngvadottir B, Liu M, Coop G, Kim Y, Sabeti P, Chen Y, Stalker J, Huckle E, Burton J, Leonard S, Rogers J, Tyler-Smith C.	Am J Hum Genet.	2006
118	16494531	A map of recent positive selection in the human genome.	Voight BF, Kudaravalli S, Wen X, Pritchard JK.	PLoS Biol.	2006
119	16371466	Global landscape of recent inferred Darwinian selection for Homo sapiens.	Wang ET, Kodama G, Baldi P, Moyzis RK.	Proc Natl Acad Sci U S A.	2006
120	16357253	SLC24A5, a putative cation exchanger, affects pigmentation in zebrafish and humans.	Lamason RL, Mohideen MA, Mest JR, Wong AC, Norton HL, Aros MC, Jurynec MJ, Mao X, Humphreville VR, Humbert JE, Sinha S, Moore JL, Jagadeeswaran P, Zhao W, Ning G, Makalowska I, McKeigue PM, O'donnell D, Kittles R, Parra EJ, Mangini NJ, Grunwald DJ, Shriver MD, Canfield VA, Cheng KC.	Science.	2005
121	16274263	Ancient and recent positive selection transformed opioid cis-regulation in humans.	Rockman MV, Hahn MW, Soranzo N, Zimprich F, Goldstein DB, Wray GA.	PLoS Biol.	2005
122	16255080	A haplotype map of the human genome.	International HapMap Consortium.	Nature.	2005
123	16251466	Genomic scans for selective sweeps using SNP data.	Nielsen R, Williamson S, Kim Y, Hubisz MJ, Clark AG, Bustamante C.	Genome Res.	2005
124	16251465	Genomic regions exhibiting positive selection identified from dense genotype data.	Carlson CS, Thomas DJ, Eberle MA, Swanson JE, Livingston RJ, Rieder MJ, Nickerson DA	Genome Res.	2005
125	16205789	Positive selection of a pre-expansion CAG repeat of the human SCA2 gene.	Yu F, Sabeti PC, Hardenbol P, Fu Q, Fry B, Lu X, Ghose S, Vega R, Perez A, Pasternak S, Leal SM, Willis TD, Nelson DL, Belmont J, Gibbs RA.	PLoS Genet.	2005
126	16162863	Evidence for recent positive selection at the human AIM1 locus in a European population.	Soejima M, Tachida H, Ishida T, Sano A, Koda Y.	Mol Biol Evol.	2006
127	15654335	A common inversion under selection in Europeans.	Stefansson H, Helgason A, Thorleifsson G, Steinthorsdottir V, Masson G, Barnard J, Baker A, Jonasdottir A, Ingason A, Gudnadottir VG, Desnica N, Hicks A, Gylfason A, Gudbjartsson DF, Jonsdottir GM, Sainz J, Agnarsson K, Birgisdottir B, Ghosh S, Olafsdottir A, Cazier JB, Kristjansson K, Frigge ML, Thorgeirsson TE, Gulcher JR, Kong A, Stefansson K.	Nat Genet.	2005
128	15201398	Genome scans of DNA variability in humans reveal evidence for selective sweeps outside of Africa.	Storz JF, Payseur BA, Nachman MW.	Mol Biol Evol.	2004
129	15114531	Genetic signatures of strong recent positive selection at the lactase gene.	Bersaglieri T, Sabeti PC, Patterson N, Vanderploeg T, Schaffner SF, Drake JA, Rhodes M, Reich DE, Hirschhorn JN.	Am J Hum Genet.	2004
130	14976162	Genomic evidence for recent positive selection at the human MDR1 gene locus.	Tang K, Wong LP, Lee EJ, Chong SS, Lee CG.	Hum Mol Genet.	2004
131	12466284	Interrogating a high-density SNP map for signatures of natural selection.	Akey JM, Zhang G, Zhang K, Jin L, Shriver MD.	Genome Res.	2002
132	11753822	Complex signatures of natural selection at the Duffy blood group locus.	Hamblin MT, Thompson EE, Di Rienzo A.	Am J Hum Genet.	2002
133	29459708	Patterns of shared signatures of recent positive selection across human populations.	Johnson KE, Voight BF.	Nat Ecol Evol.	2018
134	22483647	Exploring the role of copy number variants in human adaptation.	Iskow RC, Gokcumen O, Lee C.	Trends Genet.	2012
135	29608730	Signatures of Long-Term Balancing Selection in Human Genomes.	Bitarello BD,, de Filippo C, Teixeira JC,, Schmidt JM, Kleinert P,, Meyer D, Andrés AM,.	Genome Biol Evol.	2018
136	24642866	Shared and unique signals of high-altitude adaptation in geographically distinct Tibetan populations.	Wuren T, Simonson TS, Qin G, Xing J, Huff CD, Witherspoon DJ, Jorde LB, Ge RL.	PLoS One.	2014
137	24686296	The Andean adaptive toolkit to counteract high altitude maladaptation: genome-wide and phenotypic analysis of the Collas.	Eichstaedt CA, Antão T, Pagani L, Cardona A, Kivisild T, Mormina M.	PLoS One.	2014	26224644	Fifteen years of genomewide scans for selection: trends, lessons and unaddressed genetic sources of complication.	Haasl RJ1, Payseur BA2.	Mol Ecol.	2016
138	22264333	Genetic adaptation to high altitude in the Ethiopian highlands.	Scheinfeldt LB, Soi S, Thompson S, Ranciaro A, Woldemeskel D, Beggs W, Lambert C, Jarvis JP, Abate D, Belay G, Tishkoff SA.	Genome Biol.	2012
139	20466884	Genetic evidence for high-altitude adaptation in Tibet.	Simonson TS, Yang Y, Huff CD, Yun H, Qin G, Witherspoon DJ, Bai Z, Lorenzo FR, Xing J, Jorde LB, Prchal JT, Ge R.	Science.	2010
140	20534544	Natural selection on EPAS1 (HIF2alpha) associated with low hemoglobin concentration in Tibetan highlanders.	Beall CM, Cavalleri GL, Deng L, Elston RC, Gao Y, Knight J, Li C, Li JC, Liang Y, McCormack M, Montgomery HE, Pan H, Robbins PA, Shianna KV, Tam SC, Tsering N, Veeramah KR, Wang W, Wangdui P, Weale ME, Xu Y, Xu Z, Yang L, Zaman MJ, Zeng C, Zhang L, Zhang X, Zhaxi P, Zheng YT.	Proc Natl Acad Sci U S A.	2010
141	20838600	Identifying signatures of natural selection in Tibetan and Andean populations using dense genome scan data.	Bigham A, Bauchet M, Pinto D, Mao X, Akey JM, Mei R, Scherer SW, Julian CG, Wilson MJ, López Herráez D, Brutsaert T, Parra EJ, Moore LG, Shriver MD.	PLoS Genet.	2010
142	20961960	A genome-wide search for signals of high-altitude adaptation in Tibetans.	Xu S, Li S, Yang Y, Tan J, Lou H, Jin W, Yang L, Pan X, Wang J, Shen Y, Wu B, Wang H, Jin L.	Mol Biol Evol.	2011
143	20595611	Sequencing of 50 human exomes reveals adaptation to high altitude.	Yi X, Liang Y, Huerta-Sanchez E, Jin X, Cuo ZX, Pool JE, Xu X, Jiang H, Vinckenbosch N, Korneliussen TS, Zheng H, Liu T, He W, Li K, Luo R, Nie X, Wu H, Zhao M, Cao H, Zou J, Shan Y, Li S, Yang Q, Asan, Ni P, Tian G, Xu J, Liu X, Jiang T, Wu R, Zhou G, Tang M, Qin J, Wang T, Feng S, Li G, Huasang, Luosang J, Wang W, Chen F, Wang Y, Zheng X, Li Z, Bianba Z, Yang G, Wang X, Tang S, Gao G, Chen Y, L…	Science.	2010
144	19307593	Signals of recent positive selection in a worldwide sample of human populations.	Pickrell JK, Coop G, Novembre J, Kudaravalli S, Li JZ, Absher D, Srinivasan BS, Barsh GS, Myers RM, Feldman MW, Pritchard JK.	Genome Res.	2009
145	22398555	Insights into hominid evolution from the gorilla genome sequence.	Scally A, Dutheil JY, Hillier LW, Jordan GE, Goodhead I, Herrero J, Hobolth A, Lappalainen T, Mailund T, Marques-Bonet T, McCarthy S, Montgomery SH, Schwalie PC, Tang YA, Ward MC, Xue Y, Yngvadottir B, Alkan C, Andersen LN, Ayub Q, Ball EV, Beal K, Bradley BJ, Chen Y, Clee CM, Fitzgerald S, Graves TA, Gu Y, Heath P, Heger A, Karakoc E, Kolb-Kokocinski A, Laird GK, Lunter G, Meader S, Mort M, Mull…	Nature.	2012
146	17431167	Evolutionary and biomedical insights from the rhesus macaque genome.	Rhesus Macaque Genome Sequencing and Analysis Consortium, Gibbs RA, Rogers J, Katze MG, Bumgarner R, Weinstock GM, Mardis ER, Remington KA, Strausberg RL, Venter JC, Wilson RK, Batzer MA, Bustamante CD, Eichler EE, Hahn MW, Hardison RC, Makova KD, Miller W, Milosavljevic A, Palermo RE, Siepel A, Sikela JM, Attaway T, Bell S, Bernard KE, Buhay CJ, Chandrabose MN, Dao M, Davis C, Delehaunty KD, Din…	Science.	2007	23834317	Selection and adaptation in the human genome.	Fu W1, Akey JM.	Annu Rev Genomics Hum Genet.	2013
147	14671302	Inferring nonneutral evolution from human-chimp-mouse orthologous gene trios.	Clark AG, Glanowski S, Nielsen R, Thomas PD, Kejariwal A, Todd MA, Tanenbaum DM, Civello D, Lu F, Murphy B, Ferriera S, Wang G, Zheng X, White TJ, Sninsky JJ, Adams MD, Cargill M.	Science.	2003
148	15869325	A scan for positively selected genes in the genomes of humans and chimpanzees.	Nielsen R, Bustamante C, Clark AG, Glanowski S, Sackton TB, Hubisz MJ, Fledel-Alon A, Tanenbaum DM, Civello D, White TJ, J Sninsky J, Adams MD, Cargill M.	PLoS Biol.	2005
149	16683019	Positive selection, relaxation, and acceleration in the evolution of the human and chimp genome.	Arbiza L, Dopazo J, Dopazo H.	PLoS Comput Biol.	2006
150	17449636	More genes underwent positive selection in chimpanzee evolution than in human evolution.	Bakewell MA, Shi P, Zhang J.	Proc Natl Acad Sci U S A.	2007
151	16362345	Searching for signals of evolutionary selection in 168 genes related to immune function.	Walsh EC, Sabeti P, Hutcheson HB, Fry B, Schaffner SF, de Bakker PI, Varilly P, Palma AA, Roy J, Cooper R, Winkler C, Zeng Y, de The G, Lander ES, O'Brien S, Altshuler D.	Hum Genet.	2006	16778047	Positive natural selection in the human lineage.	Sabeti PC1, Schaffner SF, Fry B, Lohmueller J, Varilly P, Shamovsky O, Palma A, Mikkelsen TS, Altshuler D, Lander ES	Science.	2006
152	15361935	Population history and natural selection shape patterns of genetic variation in 132 genes.	Akey JM, Eberle MA, Rieder MJ, Carlson CS, Shriver MD, Nickerson DA, Kruglyak L.	PLoS Biol.	2004
153	12879365	ACTN3 genotype is associated with human elite athletic performance.	Yang N, MacArthur DG, Gulbin JP, Hahn AG, Beggs AH, Easteal S, North K.	Am J Hum Genet.	2003
154	12519902	Positive selection within sperm-egg adhesion domains of fertilin: an ADAM gene with a potential role in fertilization.	Civetta A.	Mol Biol Evol.	2003
155	12050823	A global perspective on genetic variation at the ADH genes reveals unusual patterns of linkage disequilibrium and diversity.	Osier MV, Pakstis AJ, Soodyall H, Comas D, Goldman D, Odunsi A, Okonofua F, Parnas J, Schulz LO, Bertranpetit J, Bonne-Tamir B, Lu RB, Kidd JR, Kidd KK.	Am J Hum Genet.	2002
156	15077204	Natural selection and population history in the human angiotensinogen gene (AGT): 736 complete AGT sequences in chromosomes from around the world.	Nakajima T, Wooding S, Sakagami T, Emi M, Tokunaga K, Tamiya G, Ishigami T, Umemura S, Munkhbat B, Jin F, Guan-Jun J, Hayasaka I, Ishida T, Saitou N, Pavelka K, Lalouel JM, Jorde LB, Inoue I.	Am J Hum Genet.	2004
157	15492926	CYP3A variation and the evolution of salt-sensitivity variants.	Thompson EE, Kuttab-Boulos H, Witonsky D, Yang L, Roe BA, Di Rienzo A.	Am J Hum Genet.	2004
158	15008789	The evolution and population genetics of the ALDH2 locus: random genetic drift, selection, and low levels of recombination.	Oota H, Pakstis AJ, Bonne-Tamir B, Goldman D, Grigorenko E, Kajuna SL, Karoma NJ, Kungulilo S, Lu RB, Odunsi K, Okonofua F, Zhukova OV, Kidd JR, Kidd KK.	Ann Hum Genet.	2004
159	15198990	Rapid evolution of primate antiviral enzyme APOBEC3G.	Zhang J, Webb DM.	Hum Mol Genet.	2004
160	14704186	Evolution of the human ASPM gene, a major determinant of brain size.	Zhang J.	Genetics.	2003
161	16151010	Ongoing adaptive evolution of ASPM, a brain size determinant in Homo sapiens.	Mekel-Bobrov N, Gilbert SL, Evans PD, Vallender EJ, Anderson JR, Hudson RR, Tishkoff SA, Lahn BT.	Science.	2005
162	15045028	Accelerated evolution of the ASPM gene controlling brain size begins prior to human brain expansion.	Kouprina N, Pavlicek A, Mochida GH, Solomon G, Gersch W, Yoon YH, Collura R, Ruvolo M, Barrett JC, Woods CG, Walsh CA, Jurka J, Larionov V.	PLoS Biol.	2004
163	10932184	Adaptive evolution of the tumour suppressor BRCA1 in humans and chimpanzees. Australian Breast Cancer Family Study.	Huttley GA, Easteal S, Southey MC, Tesoriero A, Giles GG, McCredie MR, Hopper JL, Venter DJ.	Nat Genet.	2000
164	12531920	Understanding missense mutations in the BRCA1 gene: an evolutionary approach.	Fleming MA, Potter JD, Ramirez CJ, Ostrander GK, Ostrander EA.	Proc Natl Acad Sci U S A.	2003
165	15845028	Nucleotide sequence analyses of human complement 6 (C6) gene suggest balancing selection.	Soejima M, Tachida H, Tsuneoka M, Takenaka O, Kimura H, Koda Y.	Ann Hum Genet.	2005
166	15696418	Population genetics of CAPN10 and GPR35: implications for the evolution of type 2 diabetes variants.	Vander Molen J, Frisse LM, Fullerton SM, Qian Y, Del Bosque-Plata L, Hudson RR, Di Rienzo A.	Am J Hum Genet.	2005
167	11891618	Geographic and haplotype structure of candidate type 2 diabetes susceptibility variants at the calpain-10 locus.	Fullerton SM, Bartoszewicz A, Ybazeta G, Horikawa Y, Bell GI, Kidd KK, Cox NJ, Hudson RR, Di Rienzo A.	Am J Hum Genet.	2002
168	12149450	A strong signature of balancing selection in the 5' cis-regulatory region of CCR5.	Bamshad MJ, Mummidi S, Gonzalez E, Ahuja SS, Dunn DM, Watkins WS, Wooding S, Stone AC, Jorde LB, Weiss RB, Ahuja SK.	Proc Natl Acad Sci U S A.	2002
169	10469847	Genetics of HIV-1 infection: chemokine receptor CCR5 polymorphism and its consequences.	Carrington M, Dean M, Martin MP, O'Brien SJ.	Hum Mol Genet.	1999
170	16248677	The case for selection at CCR5-Delta32.	Sabeti PC, Walsh E, Schaffner SF, Varilly P, Fry B, Hutcheson HB, Cullen M, Mikkelsen TS, Roy J, Patterson N, Cooper R, Reich D, Altshuler D, O'Brien S, Lander ES.	PLoS Biol.	2005
171	9585595	Dating the origin of the CCR5-Delta32 AIDS-resistance allele by the coalescence of haplotypes.	Stephens JC, Reich DE, Goldstein DB, Shin HD, Smith MW, Carrington M, Winkler C, Huttley GA, Allikmets R, Schriml L, Gerrard B, Malasky M, Ramos MD, Morlot S, Tzetis M, Oddoux C, di Giovine FS, Nasioulas G, Chandler D, Aseev M, Hanson M, Kalaydjieva L, Glavac D, Gasparini P, Kanavakis E, Claustres M, Kambouris M, Ostrer H, Duff G, Baranov V, Sibul H, Metspalu A, Goldman D, Martin N, Duffy D, Schm…	Am J Hum Genet.	1998
172	15625621	Contrasting effects of natural selection on human and chimpanzee CC chemokine receptor 5.	Wooding S, Stone AC, Dunn DM, Mummidi S, Jorde LB, Weiss RK, Ahuja S, Bamshad MJ.	Am J Hum Genet.	2005
173	12397357	Detecting recent positive selection in the human genome from haplotype structure.	Sabeti PC, Reich DE, Higgins JM, Levine HZ, Richter DJ, Schaffner SF, Gabriel SB, Platko JV, Patterson NJ, McDonald GJ, Ackerman HC, Campbell SJ, Altshuler D, Cooper R, Kwiatkowski D, Ward R, Lander ES.	Nature.	2002
174	15014144	Rapid evolution by positive Darwinian selection in the extracellular domain of the abundant lymphocyte protein CD45 in primates.	Filip LC, Mundy NI.	Mol Biol Evol.	2004
175	11991714	Search for genes positively selected during primate evolution by 5'-end-sequence screening of cynomolgus monkey cDNAs.	Osada N, Kusuda J, Hirata M, Tanuma R, Hida M, Sugano S, Hirai M, Hashimoto K.	Genomics.	2002
176	12837688	The CDY-related gene family: coordinated evolution in copy number, expression profile and protein sequence.	Dorus S, Gilbert SL, Forster ML, Barndt RJ, Lahn BT.	Hum Mol Genet.	2003
177	11861891	Chorionic gonadotropin has a recent origin within primates and an evolutionary history of selection.	Maston GA, Ruvolo M.	Mol Biol Evol.	2002
178	12181774	DNA sequence variation in a 3.7-kb noncoding sequence 5' of the CYP1A2 gene: implications for human population history and natural selection.	Wooding SP, Watkins WS, Bamshad MJ, Dunn DM, Weiss RB, Jorde LB.	Am J Hum Genet.	2002
179	11264403	Positive and negative selection in the DAZ gene family.	Bielawski JP, Yang Z.	Mol Biol Evol.	2001
180	10924480	Contrasting evolutionary histories of two introns of the duchenne muscular dystrophy gene, Dmd, in humans.	Nachman MW, Crowell SL.	Genetics.	2000
181	15077199	The genetic architecture of selection at the human dopamine receptor D4 (DRD4) gene locus.	Wang E, Ding YC, Flodman P, Kidd JR, Kidd KK, Grady DL, Ryder OA, Spence MA, Swanson JM, Moyzis RK.	Am J Hum Genet.	2004
182	11756666	Evidence of positive selection acting at the human dopamine receptor D4 gene locus.	Ding YC, Chi HC, Grady DL, Morishima A, Kidd JR, Kidd KK, Flodman P, Spence MA, Schuck S, Swanson JM, Zhang YP, Moyzis RK.	Proc Natl Acad Sci U S A.	2002
183	9520431	Positive Darwinian selection after gene duplication in primate ribonuclease genes.	Zhang J, Rosenberg HF, Nei M.	Proc Natl Acad Sci U S A.	1998
184	11378388	Human populations show reduced DNA sequence variation at the factor IX locus.	Harris EE, Hey J.	Curr Biol.	2001
185	12524352	Accelerated protein evolution and origins of human-specific features: Foxp2 as an example.	Zhang J, Webb DM, Podlaha O.	Genetics.	2002
186	12192408	Molecular evolution of FOXP2, a gene involved in speech and language.	Enard W, Przeworski M, Fisher SE, Lai CS, Wiebe V, Kitano T, Monaco AP, Pääbo S.	Nature.	2002
187	14569463	DNA sequence variation of the human ABO-secretor locus ( FUT2) in New Guinean populations: possible early human migration from Africa.	Koda Y, Ishida T, Tachida H, Wang B, Pang H, Soejima M, Soemantri A, Kimura H.	Hum Genet.	2003
188	10319583	The fusion gene at the ABO-secretor locus (FUT2): absence in Chinese populations.	Liu YH, Koda Y, Soejima M, Pang H, Wang BJ, Kim DS, Oh HB, Kimura H.	J Hum Genet.	1999
189	10570183	Emergence of FY*A(null) in a Plasmodium vivax-endemic region of Papua New Guinea.	Zimmerman PA, Woolley I, Masinde GL, Miller SM, McNamara DT, Hazlett F, Mgone CS, Alpers MP, Genton B, Boatin BA, Kazura JW.	Proc Natl Acad Sci U S A.	1999
190	10762551	Detection of the signature of natural selection in humans: evidence from the Duffy blood group locus.	Hamblin MT, Di Rienzo A.	Am J Hum Genet.	2000
191	6386656	The Duffy blood groups, vivax malaria, and malaria selection in human populations: a review.	Livingstone FB.	Hum Biol.	1984
192	12524354	Nucleotide variability at G6pd and the signature of malarial selection in humans.	Saunders MA, Hammer MF, Nachman MW.	Genetics.	2002
193	11423617	Haplotype diversity and linkage disequilibrium at human G6PD: recent origin of alleles that confer malarial resistance.	Tishkoff SA, Varkonyi R, Cahinhinan N, Abbes S, Argyropoulos G, Destro-Bisol G, Drousiotou A, Dangerfield B, Lefranc G, Loiselet J, Piro A, Stoneking M, Tagarelli A, Tagarelli G, Touma EH, Williams SM, Clark AG.	Science.	2001
194	12378426	Evidence for balancing selection from nucleotide sequence analyses of human G6PD.	Verrelli BC, McDonald JH, Argyropoulos G, Destro-Bisol G, Froment A, Drousiotou A, Lefranc G, Helal AN, Loiselet J, Tishkoff SA.	Am J Hum Genet.	2002
195	11861881	Natural selection on the erythrocyte surface.	Baum J, Ward RH, Conway DJ.	Mol Biol Evol.	2002
196	15889130	Evidence for natural selection in the HAVCR1 gene: high degree of amino-acid variability in the mucin domain of human HAVCR1 protein.	Nakajima T, Wooding S, Satta Y, Jinnai N, Goto S, Hayasaka I, Saitou N, Guan-Jun J, Tokunaga K, Jorde LB, Emi M, Inoue I.	Genes Immun.	2005
197	13447963	Malaria in carriers of the sickle-cell trait and in newborn children.	ALLISON AC.	Exp Parasitol.	1957
198	13115700	Protection afforded by sickle-cell trait against subtertian malareal infection.	ALLISON AC.	Br Med J.	1954
199	13682588	Genetic factors in resistance to malaria.	ALLISON AC.	Ann N Y Acad Sci.	1961
200	11741197	Molecular analysis of the beta-globin gene cluster in the Niokholo Mandenka population reveals a recent origin of the beta(S) Senegal mutation.	Currat M, Trabuchet G, Rees D, Perrin P, Harding RM, Clegg JB, Langaney A, Excoffier L.	Am J Hum Genet.	2002
201	6268660	Sickle gene. Its origin and diffusion from West Africa.	Mears JG, Lachman HM, Cabannes R, Amegnizin KP, Labie D, Nagel RL.	J Clin Invest.	1981
202	15114532	Extended linkage disequilibrium surrounding the hemoglobin E variant due to malarial selection.	Ohashi J, Naka I, Patarapotikul J, Hananantachai H, Brittenham G, Looareesuwan S, Clark AG, Tokunaga K.	Am J Hum Genet.	2004
203	6584911	Evidence for the multicentric origin of the sickle cell hemoglobin gene in Africa.	Pagnier J, Mears JG, Dunda-Belkhodja O, Schaefer-Rego KE, Beldjord C, Nagel RL, Labie D.	Proc Natl Acad Sci U S A.	1984
204	9199565	Haplotype analysis of hemochromatosis: evaluation of different linkage-disequilibrium approaches and evolution of disease chromosomes.	Ajioka RS, Jorde LB, Gruen JR, Yu P, Dimitrova D, Barrow J, Radisky E, Edwards CQ, Griffen LM, Kushner JP.	Am J Hum Genet.	1997
205	10090890	Multicentric origin of hemochromatosis gene (HFE) mutations.	Rochette J, Pointon JJ, Fisher CA, Perera G, Arambepola M, Arichchi DS, De Silva S, Vandwalle JL, Monti JP, Old JM, Merryweather-Clarke AT, Weatherall DJ, Robson KJ.	Am J Hum Genet.	1999
206	14504236	A method for detecting recent selection in the human genome from allele age estimates.	Toomajian C, Ajioka RS, Jorde LB, Kushner JP, Kreitman M.	Genetics.	2003
207	12196404	Sequence variation and haplotype structure at the human HFE locus.	Toomajian C, Kreitman M.	Genetics.	2002
208	7344182	Measuring the strength of associations between HLA antigens and diseases.	Bengtsson BO, Thomson G.	Tissue Antigens.	1981
209	6613999	Neutrality or selection at HLA?	Hedrick PW.	Am J Hum Genet.	1983
210	6884768	Evidence for balancing selection at HLA.	Hedrick PW, Thomson G.	Genetics.	1983
211	9355123	Genetic analysis of host-parasite coevolution in human malaria.	Hill AV, Jepson A, Plebanski M, Gilbert SC.	Philos Trans R Soc Lond B Biol Sci.	1997
212	7708832	Human leukocyte antigens and natural selection by malaria.	Hill AV, Yates SN, Allsopp CE, Gupta S, Gilbert SC, Lalvani A, Aidoo M, Davenport M, Plebanski M.	Philos Trans R Soc Lond B Biol Sci.	1994
213	7708830	Natural selection at the class II major histocompatibility complex loci of mammals.	Hughes AL, Hughes MK, Howell CY, Nei M.	Philos Trans R Soc Lond B Biol Sci.	1994
214	2492668	Nucleotide substitution at major histocompatibility complex class II loci: evidence for overdominant selection.	Hughes AL, Nei M.	Proc Natl Acad Sci U S A.	1989
215	3412472	Pattern of nucleotide substitution at major histocompatibility complex class I loci reveals overdominant selection.	Hughes AL, Nei M.	Nature.	1988
216	2126590	Evolutionary relationships of class II major-histocompatibility-complex genes in mammals.	Hughes AL, Nei M.	Mol Biol Evol.	1990
217	2188663	Evolution of class-I MHC genes and proteins: from natural selection to thymic selection.	Lawlor DA, Zemmour J, Ennis PD, Parham P.	Annu Rev Immunol.	1990
218	15747258	A high-resolution linkage-disequilibrium map of the human major histocompatibility complex and first generation of tag single-nucleotide polymorphisms.	Miretti MM, Walsh EC, Ke X, Delgado M, Griffiths M, Hunt S, Morrison J, Whittaker P, Lander ES, Cardon LR, Bentley DR, Rioux JD, Beck S, Deloukas P.	Am J Hum Genet.	2005
219	1862096	Role of diversifying selection and gene conversion in evolution of major histocompatibility complex loci.	Ohta T.	Proc Natl Acad Sci U S A.	1991
220	1681538	HLA-DR and -DQ gene polymorphism in West Africans is twice as extensive as in north European Caucasians: evolutionary implications.	Olerup O, Troye-Blomberg M, Schreuder GM, Riley EM.	Proc Natl Acad Sci U S A.	1991
221	10224269	Evolution of HLA class II molecules: Allelic and amino acid site variability across populations.	Salamon H, Klitz W, Easteal S, Gao X, Erlich HA, Fernandez-Viña M, Trachtenberg EA, McWeeney SK, Nelson MP, Thomson G.	Genetics.	1999
222	8041766	Intensity of natural selection at the major histocompatibility complex loci.	Satta Y, O'hUigin C, Takahata N, Klein J.	Proc Natl Acad Sci U S A.	1994
223	2323559	Allelic genealogy under overdominant and frequency-dependent selection and polymorphism of major histocompatibility complex loci.	Takahata N, Nei M.	Genetics.	1990
224	1582567	Polymorphism and balancing selection at major histocompatibility complex loci.	Takahata N, Satta Y, Klein J.	Genetics.	1992
225	12920676	An integrated haplotype map of the human major histocompatibility complex.	Walsh EC, Mather KA, Schaffner SF, Farwell L, Daly MJ, Patterson N, Cullen M, Carrington M, Bugawan TL, Erlich H, Campbell J, Barrett J, Miller K, Thomson G, Lander ES, Rioux JD.	Am J Hum Genet.	2003
226	3110774	Sequence and evolution of HLA-DR7- and -DRw53-associated beta-chain genes.	Young JA, Wilkinson D, Bodmer WF, Trowsdale J.	Proc Natl Acad Sci U S A.	1987
227	12949127	Haplotype structure and evidence for positive selection at the human IL13 locus.	Zhou G, Zhai Y, Dong X, Zhang X, He F, Zhou K, Zhu Y, Wei H, Yao Z, Zhong S, Shen Y, Qiang B, He F.	Mol Biol Evol.	2004
228	14654003	Positive selection on a human-specific transcription factor binding site regulating IL4 expression.	Rockman MV, Hahn MW, Soranzo N, Goldstein DB, Wray GA.	Curr Biol.	2003
229	11426321	A population genetics study of single nucleotide polymorphisms in the interleukin 4 receptor alpha (IL4RA) gene.	Wu X, Di Rienzo A, Ober C.	Genes Immun.	2001
230	15185041	SNP haplotypes and allele frequencies show evidence for disruptive and balancing selection in the human leukocyte receptor complex.	Norman PJ, Cook MA, Carey BS, Carrington CV, Verity DH, Hameed K, Ramdath DD, Chandanayingyong D, Leppert M, Stephens HA, Vaughan RW.	Immunogenetics.	2004
231	12414314	Evolution of the human killer cell inhibitory receptor family.	Hughes AL.	Mol Phylogenet Evol.	2002
232	11095994	Lactase haplotype diversity in the Old World.	Hollox EJ, Poulter M, Zvarik M, Ferak V, Krause A, Jenkins T, Saha N, Kozlov AI, Swallow DM.	Am J Hum Genet.	2001
233	11788828	Identification of a variant associated with adult-type hypolactasia.	Enattah NS, Sahi T, Savilahti E, Terwilliger JD, Peltonen L, Järvelä I.	Nat Genet.	2002
234	15996168	Worldwide genetic variation at the 3'-UTR region of the LDLR gene: possible influence of natural selection.	Fagundes NJ, Salzano FM, Batzer MA, Deininger PL, Bonatto SL.	Ann Hum Genet.	2005
235	15785850	Natural selection during functional divergence to LMP7 and proteasome subunit X (PSMB5) following gene duplication.	Bos DH.	J Mol Evol.	2005
236	11805333	Evidence for positive selection and population structure at the human MAO-A gene.	Gilad Y, Rosenberg S, Przeworski M, Lancet D, Skorecki K.	Proc Natl Acad Sci U S A.	2002
237	15349769	Positive selection in MAOA gene is human exclusive: determination of the putative amino acid change selected in the human lineage.	Andrés AM, Soldevila M, Navarro A, Kidd KK, Oliva B, Bertranpetit J.	Hum Genet.	2004
238	15306844	Sequence analysis of the mannose-binding lectin (MBL2) gene reveals a high degree of heterozygosity with evidence of selection.	Bernig T, Taylor JG, Foster CB, Staats B, Yeager M, Chanock SJ.	Genes Immun.	2004
239	11454772	Human DNA sequence variation in a 6.6-kb region containing the melanocortin 1 receptor promoter.	Makova KD, Ramsay M, Jenkins T, Li WH.	Genetics.	2001
240	10733465	Evidence for variable selective pressures at MC1R.	Harding RM, Healy E, Ray AJ, Ellis NS, Flanagan N, Todd C, Dixon C, Sajantila A, Jackson IJ, Birch-Machin MA, Rees JL.	Am J Hum Genet.	2000
241	15056608	Molecular evolution of microcephalin, a gene determining human brain size.	Wang YQ, Su B.	Hum Mol Genet.	2004
242	15056607	Reconstructing the evolutionary history of microcephalin, a gene controlling human brain size.	Evans PD, Anderson JR, Vallender EJ, Choi SS, Lahn BT.	Hum Mol Genet.	2004
243	15341739	Positive selection on MMP3 regulation has shaped heart disease risk.	Rockman MV, Hahn MW, Soranzo N, Loisel DA, Goldstein DB, Wray GA.	Curr Biol.	2004
244	14525927	Adaptive evolution of MRG, a neuron-specific gene family implicated in nociception.	Choi SS, Lahn BT.	Genome Res.	2003
245	15252758	Signatures of selection and gene conversion associated with human color vision variation.	Verrelli BC, Tishkoff SA.	Am J Hum Genet.	2004
246	12908129	Natural selection on the olfactory receptor gene family in humans and chimpanzees.	Gilad Y, Bustamante CD, Lancet D, Pääbo S.	Am J Hum Genet.	2003
247	11226269	Positive Darwinian selection drives the evolution of several female reproductive proteins in mammals.	Swanson WJ, Yang Z, Wolfner MF, Aquadro CF.	Proc Natl Acad Sci U S A.	2001
248	10659848	Rapid evolution of male reproductive genes in the descent of man.	Wyckoff GJ, Wang W, Wu CI.	Nature.	2000
249	10335662	Rapid evolution of a primate sperm protein: relaxation of functional constraint or positive Darwinian selection?	Rooney AP, Zhang J.	Mol Biol Evol.	1999
250	12690204	Balancing selection at the prion protein gene consistent with prehistoric kurulike epidemics.	Mead S, Stumpf MP, Whitfield J, Beck JA, Poulter M, Campbell T, Uphill JB, Goldstein D, Alpers M, Fisher EM, Collinge J.	Science.	2003
251	16034471	Haplotype tagging efficiency in worldwide populations in CTLA4 gene.	Ramírez-Soriano A, Lao O, Soldevila M, Calafell F, Bertranpetit J, Comas D.	Genes Immun.	2005
252	15913833	Assessing the signatures of selection in PRNP from polymorphism data: results support Kreitman and Di Rienzo's opinion.	Soldevila M, Calafell F, Helgason A, Stefánsson K, Bertranpetit J.	Trends Genet.	2005
253	12577201	Extensive linkage disequilibrium, a common 16.7-kilobase deletion, and evidence of balancing selection in the human protocadherin alpha cluster.	Noonan JP, Li J, Nguyen L, Caoile C, Dickson M, Grimwood J, Schmutz J, Feldman MW, Myers RM.	Am J Hum Genet.	2003
254	14997422	Natural selection and molecular evolution in PTC, a bitter-taste receptor gene.	Wooding S, Kim UK, Bamshad MJ, Larsen J, Jorde LB, Drayna D.	Am J Hum Genet.	2004
255	11242116	Episodic evolution of pyrin in primates: human mutations recapitulate ancestral amino acid states.	Schaner P, Richards N, Wadhwa A, Aksentijevich I, Kastner D, Tucker P, Gumucio D.	Nat Genet.	2001
256	10552043	Evolution of Rh blood group genes have experienced gene conversions and positive selection.	Kitano T, Saitou N.	J Mol Evol.	1999
257	14629036	Evolution of the hominoid semenogelin genes, the major proteins of ejaculated semen.	Jensen-Seaman MI, Li WH.	J Mol Evol.	2003
258	14693915	A uniquely human consequence of domain-specific functional adaptation in a sialic acid-binding receptor.	Sonnenburg JL, Altheide TK, Varki A.	Glycobiology.	2004
259	9000753	Evolution of the Sry genes.	Pamilo P, O'Neill RJ.	Mol Biol Evol.	1997
260	8355783	Rapid sequence evolution of the mammalian sex-determining gene SRY.	Whitfield LS, Lovell-Badge R, Goodfellow PN.	Nature.	1993
261	16051168	Positive selection on a high-sensitivity allele of the human bitter-taste receptor TAS2R16.	Soranzo N, Bufe B, Sabeti PC, Wilson JF, Weale ME, Marguerie R, Meyerhof W, Goldstein DB.	Curr Biol.	2005
262	12832635	Positive selection during the diversification of class I vomeronasal receptor-like (V1RL) genes, putative pheromone receptor genes, in human and primate evolution.	Mundy NI, Cook S.	Mol Biol Evol.	2003
263	2796726	Positive darwinian selection observed at the variable-region genes of immunoglobulins.	Tanaka T, Nei M.	Mol Biol Evol.	1989
264	8015440	Divergent evolution and evolution by the birth-and-death process in the immunoglobulin VH gene family.	Ota T, Nei M.	Mol Biol Evol	1994
265	6804948	Linkage and sequence homology of two human immunoglobulin gamma heavy chain constant region genes.	Ellison J, Hood L.	Proc Natl Acad Sci U S A.	1982
266	9059893	Domain organization and sequence relationship of killer cell inhibitory receptors.	Salter RD, Chan HW, Tadikamalla R, Lawlor DA.	Immunol Rev.	1997
267	12679530	Adaptive diversification of bitter taste receptor genes in Mammalian evolution.	Shi P, Zhang J, Yang H, Zhang YP.	Mol Biol Evol.	2003
268	29617830	Detecting Signatures of Positive Selection along Defined Branches of a Population Tree Using LSD.	Librado P, Orlando L	Mol Biol Evol	2018
